# Supplementary material for: Experimental Evaluation of Smartphone Accelerometer and Low-Cost Dual Frequency GNSS Sensors for Deformation Monitoring
Source: Sensors (Basel). 2021 Nov 28;21(23):7946. doi: 10.3390/s21237946 (PMC8659869; doi:10.3390/s21237946)
Supplement: Supplementary file 1 [file sensors-21-07946-s001.zip]

Archive with 17 entries (12 files):
- supplementaryMaterials/Accelerometer/
- supplementaryMaterials/Accelerometer/sensorlog_20210611_181409.mat
- supplementaryMaterials/Accelerometer/sensorlog_20210705_011937.mat
- supplementaryMaterials/GNSS/
- supplementaryMaterials/GNSS/077/
- supplementaryMaterials/GNSS/077/BRD02_NDL_R_20200770000_01D_00U_MO_C_G.pos
- supplementaryMaterials/GNSS/077/BRD02_NDL_R_20200770000_01D_00U_MO_C_G.pos.stat
- supplementaryMaterials/GNSS/077/BRD02_NDL_R_20200770000_01D_00U_MO_C_G_events.pos
- supplementaryMaterials/GNSS/078/
- supplementaryMaterials/GNSS/078/BRD02_NDL_R_20200780000_01D_00U_MO_C_G.pos
- supplementaryMaterials/GNSS/078/BRD02_NDL_R_20200780000_01D_00U_MO_C_G.pos.stat
- supplementaryMaterials/GNSS/078/BRD02_NDL_R_20200780000_01D_00U_MO_C_G_events.pos
- supplementaryMaterials/GNSS/079/
- supplementaryMaterials/GNSS/079/BRD02_NDL_R_20200790000_01D_00U_MO_C_G.pos
- supplementaryMaterials/GNSS/079/BRD02_NDL_R_20200790000_01D_00U_MO_C_G.pos.stat
- supplementaryMaterials/GNSS/079/BRD02_NDL_R_20200790000_01D_00U_MO_C_G_events.pos
- supplementaryMaterials/README.txt
