# Supplementary material for: Experimental Evaluation of Smartphone Accelerometer and Low-Cost Dual Frequency GNSS Sensors for Deformation Monitoring
Source: Sensors (Basel). 2021 Nov 28;21(23):7946. doi: 10.3390/s21237946 (PMC8659869; doi:10.3390/s21237946)
Supplement: Supplementary file 1 [file sensors-21-07946-s001.zip › supplementaryMaterials/GNSS/077/BRD02_NDL_R_20200770000_01D_00U_MO_C_G.pos]

% program   : RTKLIB ver.demo5 b33c
% inp file  : /winhome/alapadat/RTK2RTKP_BRD02_077/BRD02_17_03_20.obs
% inp file  : /winhome/alapadat/RTK2RTKP_BRD02_077/BRD01_17_03_20_merged.rnx
% inp file  : /winhome/alapadat/RTK2RTKP_BRD02_077/BRD01_17_03_20.nav
% obs start : 2020/03/16 23:59:42.2 UTC (week2097 172800.2s)
% obs end   : 2020/03/17 23:59:41.0 UTC (week2097 259199.0s)
% pos mode  : kinematic
% freqs     : L1+L2/E5b
% solution  : forward
% elev mask : 15.0 deg
% dynamics  : off
% tidecorr  : off
% ionos opt : broadcast
% tropo opt : saastamoinen
% ephemeris : broadcast
% amb res   : continuous
% val thres : 3.0
% antenna1  :                       ( 0.0000  0.0000  0.0000)
% antenna2  :                       ( 0.0000  0.0000  0.0000)
% ref pos   : 51.622146468   4.720444667   47.0930
%
% (e/n/u-baseline=WGS84,Q=1:fix,2:float,3:sbas,4:dgps,5:single,6:ppp,ns=# of satellites)
%  UTC                   e-baseline(m)  n-baseline(m)  u-baseline(m)   Q  ns   sde(m)   sdn(m)   sdu(m)  sden(m)  sdnu(m)  sdue(m) age(s)  ratio
2020/03/16 23:59:42.200       -13.9064         7.0749         0.2173   1   9   0.0048   0.0078   0.0127   0.0004   0.0077  -0.0016  -0.81   10.6
2020/03/16 23:59:42.400       -13.9059         7.0729         0.2172   1   9   0.0049   0.0078   0.0126   0.0003   0.0076  -0.0015  -0.61    9.8
2020/03/16 23:59:42.600       -13.9055         7.0740         0.2184   1   9   0.0048   0.0078   0.0126  -0.0009   0.0076  -0.0012  -0.41   10.1
2020/03/16 23:59:42.800       -13.9040         7.0739         0.2170   1   9   0.0047   0.0078   0.0126  -0.0003   0.0075  -0.0014  -0.21   10.1
2020/03/16 23:59:43.000       -13.9058         7.0738         0.2175   1   9   0.0049   0.0077   0.0126   0.0008   0.0075  -0.0016  -0.01    9.9
2020/03/16 23:59:43.200       -13.9058         7.0726         0.2127   1   9   0.0047   0.0078   0.0127  -0.0007   0.0077  -0.0015  -0.81   10.6
2020/03/16 23:59:43.400       -13.9070         7.0744         0.2169   1   9   0.0049   0.0078   0.0126   0.0007   0.0076  -0.0017  -0.61   10.7
2020/03/16 23:59:43.600       -13.9046         7.0736         0.2196   1   9   0.0048   0.0078   0.0126   0.0009   0.0076  -0.0015  -0.41   10.8
2020/03/16 23:59:43.800       -13.9055         7.0732         0.2155   1   9   0.0048   0.0078   0.0127  -0.0004   0.0076  -0.0016  -0.21   11.4
2020/03/16 23:59:44.000       -13.9066         7.0731         0.2170   1   9   0.0048   0.0078   0.0125   0.0004   0.0075  -0.0013  -0.01   11.7
2020/03/16 23:59:44.200       -13.9068         7.0711         0.2133   1   9   0.0048   0.0078   0.0127   0.0012   0.0077  -0.0018  -0.81   11.6
2020/03/16 23:59:44.400       -13.9062         7.0742         0.2170   1   9   0.0047   0.0078   0.0126   0.0008   0.0076  -0.0016  -0.61   11.6
2020/03/16 23:59:44.600       -13.9052         7.0738         0.2185   1   9   0.0050   0.0078   0.0126  -0.0007   0.0076  -0.0012  -0.41   11.7
2020/03/16 23:59:44.800       -13.9061         7.0726         0.2158   1   9   0.0048   0.0078   0.0127  -0.0005   0.0077  -0.0013  -0.21   11.5
2020/03/16 23:59:45.000       -13.9074         7.0752         0.2182   1   9   0.0049   0.0077   0.0125   0.0010   0.0075  -0.0016  -0.01   11.4
2020/03/16 23:59:45.200       -13.9061         7.0759         0.2209   1   9   0.0050   0.0079   0.0127   0.0006   0.0076  -0.0017  -0.81   11.3
2020/03/16 23:59:45.400       -13.9063         7.0739         0.2177   1   9   0.0048   0.0078   0.0126   0.0004   0.0076  -0.0015  -0.61   11.4
2020/03/16 23:59:45.600       -13.9059         7.0725         0.2136   1   9   0.0049   0.0077   0.0126   0.0011   0.0076  -0.0017  -0.41   11.4
2020/03/16 23:59:45.800       -13.9064         7.0736         0.2161   1   9   0.0049   0.0078   0.0127   0.0007   0.0077  -0.0017  -0.21   11.5
2020/03/16 23:59:46.000       -13.9062         7.0707         0.2168   1   9   0.0048   0.0078   0.0126  -0.0005   0.0075  -0.0015  -0.01   11.4
2020/03/16 23:59:46.200       -13.9047         7.0712         0.2130   1   9   0.0048   0.0078   0.0128  -0.0003   0.0076  -0.0016  -0.81   11.7
2020/03/16 23:59:46.400       -13.9061         7.0696         0.2142   1   9   0.0050   0.0078   0.0127  -0.0009   0.0076  -0.0012  -0.61   11.6
2020/03/16 23:59:46.600       -13.9063         7.0689         0.2116   1   9   0.0047   0.0078   0.0126   0.0013   0.0076  -0.0019  -0.41   11.6
2020/03/16 23:59:46.800       -13.9058         7.0695         0.2137   1   9   0.0049   0.0079   0.0127   0.0008   0.0076  -0.0015  -0.21   11.6
2020/03/16 23:59:47.000       -13.9075         7.0710         0.2136   1   9   0.0046   0.0077   0.0126  -0.0007   0.0075  -0.0014  -0.01   11.7
2020/03/16 23:59:47.200       -13.9061         7.0726         0.2169   1   9   0.0048   0.0079   0.0127   0.0008   0.0076  -0.0017  -0.81   11.8
2020/03/16 23:59:47.400       -13.9059         7.0683         0.2105   1   9   0.0046   0.0077   0.0126  -0.0005   0.0076  -0.0017  -0.61   11.9
2020/03/16 23:59:47.600       -13.9073         7.0711         0.2160   1   9   0.0051   0.0078   0.0126   0.0006   0.0077  -0.0015  -0.41   11.8
2020/03/16 23:59:47.800       -13.9070         7.0709         0.2135   1   9   0.0048   0.0078   0.0127  -0.0006   0.0076  -0.0015  -0.21   11.8
2020/03/16 23:59:48.000       -13.9070         7.0681         0.2093   1   9   0.0049   0.0077   0.0126  -0.0004   0.0076  -0.0014  -0.01   11.8
2020/03/16 23:59:48.200       -13.9085         7.0701         0.2123   1   9   0.0049   0.0078   0.0127   0.0007   0.0076  -0.0016  -0.81   11.8
2020/03/16 23:59:48.400       -13.9072         7.0718         0.2144   1   9   0.0048   0.0077   0.0126   0.0011   0.0076  -0.0018  -0.61   11.8
2020/03/16 23:59:48.600       -13.9058         7.0704         0.2146   1   9   0.0049   0.0078   0.0126   0.0009   0.0076  -0.0015  -0.41   11.8
2020/03/16 23:59:48.800       -13.9069         7.0701         0.2132   1   9   0.0046   0.0078   0.0127   0.0007   0.0077  -0.0015  -0.21   11.8
2020/03/16 23:59:49.000       -13.9070         7.0715         0.2159   1   9   0.0048   0.0076   0.0125   0.0012   0.0076  -0.0018  -0.01   11.8
2020/03/16 23:59:49.200       -13.9072         7.0713         0.2149   1   9   0.0048   0.0078   0.0127   0.0006   0.0077  -0.0016  -0.81   11.9
2020/03/16 23:59:49.400       -13.9074         7.0727         0.2150   1   9   0.0049   0.0078   0.0127   0.0002   0.0076  -0.0015  -0.61   12.0
2020/03/16 23:59:49.600       -13.9072         7.0721         0.2166   1   9   0.0048   0.0077   0.0127   0.0007   0.0076  -0.0018  -0.41   12.0
2020/03/16 23:59:49.800       -13.9075         7.0725         0.2177   1   9   0.0049   0.0078   0.0127  -0.0013   0.0077  -0.0012  -0.21   12.1
2020/03/16 23:59:50.000       -13.9067         7.0747         0.2189   1   9   0.0046   0.0077   0.0125   0.0006   0.0076  -0.0014  -0.01   12.2
2020/03/16 23:59:50.200       -13.9071         7.0720         0.2148   1   9   0.0049   0.0079   0.0127  -0.0004   0.0076  -0.0014  -0.81   12.2
2020/03/16 23:59:50.400       -13.9068         7.0709         0.2145   1   9   0.0047   0.0077   0.0127   0.0008   0.0076  -0.0017  -0.61   12.2
2020/03/16 23:59:50.600       -13.9081         7.0719         0.2173   1   9   0.0047   0.0077   0.0126   0.0009   0.0076  -0.0018  -0.41   12.3
2020/03/16 23:59:50.800       -13.9062         7.0710         0.2130   1   9   0.0048   0.0078   0.0127   0.0013   0.0077  -0.0018  -0.21   12.3
2020/03/16 23:59:51.000       -13.9065         7.0741         0.2153   1   9   0.0045   0.0078   0.0126  -0.0003   0.0075  -0.0013  -0.01   12.4
2020/03/16 23:59:51.200       -13.9074         7.0729         0.2147   1   9   0.0048   0.0078   0.0127  -0.0007   0.0076  -0.0013  -0.81   12.4
2020/03/16 23:59:51.400       -13.9065         7.0713         0.2148   1   9   0.0050   0.0079   0.0126  -0.0006   0.0076  -0.0011  -0.61   12.5
2020/03/16 23:59:51.600       -13.9084         7.0726         0.2152   1   9   0.0048   0.0078   0.0126  -0.0008   0.0076  -0.0013  -0.41   12.5
2020/03/16 23:59:51.800       -13.9074         7.0721         0.2163   1   9   0.0049   0.0078   0.0127   0.0009   0.0076  -0.0013  -0.21   12.5
2020/03/16 23:59:52.000       -13.9082         7.0735         0.2180   1   9   0.0046   0.0077   0.0125  -0.0008   0.0076  -0.0013  -0.01   12.5
2020/03/16 23:59:52.200       -13.9072         7.0725         0.2173   1   9   0.0047   0.0077   0.0127   0.0009   0.0077  -0.0017  -0.81   12.5
2020/03/16 23:59:52.400       -13.9081         7.0725         0.2154   1   9   0.0047   0.0078   0.0127   0.0008   0.0076  -0.0016  -0.61   12.5
2020/03/16 23:59:52.600       -13.9079         7.0745         0.2190   1   9   0.0049   0.0078   0.0126  -0.0008   0.0076  -0.0012  -0.41   12.4
2020/03/16 23:59:52.800       -13.9079         7.0728         0.2158   1   9   0.0049   0.0078   0.0127  -0.0002   0.0077  -0.0014  -0.21   12.4
2020/03/16 23:59:53.000       -13.9088         7.0731         0.2148   1   9   0.0049   0.0076   0.0126   0.0012   0.0075  -0.0018  -0.01   12.3
2020/03/16 23:59:53.200       -13.9072         7.0752         0.2181   1   9   0.0048   0.0078   0.0127   0.0011   0.0077  -0.0015  -0.81   12.3
2020/03/16 23:59:53.400       -13.9086         7.0740         0.2196   1   9   0.0049   0.0078   0.0126  -0.0008   0.0076  -0.0013  -0.61   12.2
2020/03/16 23:59:53.600       -13.9087         7.0732         0.2169   1   9   0.0047   0.0077   0.0126   0.0010   0.0076  -0.0018  -0.41   12.2
2020/03/16 23:59:53.800       -13.9094         7.0742         0.2157   1   9   0.0047   0.0078   0.0127  -0.0003   0.0077  -0.0016  -0.21   12.2
2020/03/16 23:59:54.000       -13.9086         7.0750         0.2184   1   9   0.0046   0.0077   0.0125   0.0008   0.0076  -0.0017  -0.01   12.2
2020/03/16 23:59:54.200       -13.9084         7.0759         0.2197   1   9   0.0049   0.0079   0.0127   0.0004   0.0076  -0.0015  -0.81   12.1
2020/03/16 23:59:54.400       -13.9094         7.0735         0.2186   1   9   0.0048   0.0078   0.0126   0.0002   0.0076  -0.0013  -0.61   12.1
2020/03/16 23:59:54.600       -13.9092         7.0736         0.2183   1   9   0.0050   0.0078   0.0126   0.0006   0.0076  -0.0014  -0.41   12.1
2020/03/16 23:59:54.800       -13.9086         7.0756         0.2182   1   9   0.0049   0.0079   0.0127   0.0008   0.0076  -0.0018  -0.21   12.1
2020/03/16 23:59:55.000       -13.9100         7.0745         0.2166   1   9   0.0050   0.0078   0.0125  -0.0007   0.0075  -0.0014  -0.01   12.1
2020/03/16 23:59:55.200       -13.9107         7.0753         0.2168   1   9   0.0046   0.0078   0.0127  -0.0002   0.0076  -0.0016  -0.81   12.1
2020/03/16 23:59:55.400       -13.9093         7.0728         0.2166   1   9   0.0048   0.0077   0.0127  -0.0004   0.0076  -0.0016  -0.61   12.1
2020/03/16 23:59:55.600       -13.9084         7.0740         0.2187   1   9   0.0047   0.0078   0.0126  -0.0003   0.0076  -0.0016  -0.41   12.1
2020/03/16 23:59:55.800       -13.9090         7.0717         0.2140   1   9   0.0049   0.0079   0.0127  -0.0008   0.0076  -0.0013  -0.21   12.1
2020/03/16 23:59:56.000       -13.9083         7.0724         0.2161   1   9   0.0047   0.0077   0.0125  -0.0002   0.0076  -0.0015  -0.01   12.0
2020/03/16 23:59:56.200       -13.9097         7.0742         0.2188   1   9   0.0049   0.0078   0.0127  -0.0010   0.0077  -0.0009  -0.81   12.0
2020/03/16 23:59:56.400       -13.9095         7.0738         0.2168   1   9   0.0049   0.0078   0.0126   0.0009   0.0076  -0.0019  -0.61   12.0
2020/03/16 23:59:56.600       -13.9098         7.0745         0.2185   1   9   0.0048   0.0077   0.0126   0.0006   0.0076  -0.0017  -0.41   11.9
2020/03/16 23:59:56.800       -13.9098         7.0712         0.2196   1   9   0.0048   0.0078   0.0127  -0.0006   0.0076  -0.0012  -0.21   11.8
2020/03/16 23:59:57.000       -13.9103         7.0741         0.2196   1   9   0.0049   0.0077   0.0125   0.0005   0.0075  -0.0014  -0.01   11.8
2020/03/16 23:59:57.200       -13.9100         7.0728         0.2195   1   9   0.0046   0.0079   0.0127   0.0007   0.0076  -0.0017  -0.81   11.7
2020/03/16 23:59:57.400       -13.9097         7.0747         0.2206   1   9   0.0046   0.0078   0.0126  -0.0001   0.0076  -0.0014  -0.61   11.7
2020/03/16 23:59:57.600       -13.9101         7.0740         0.2187   1   9   0.0048   0.0078   0.0126   0.0008   0.0076  -0.0018  -0.41   11.6
2020/03/16 23:59:57.800       -13.9098         7.0748         0.2211   1   9   0.0048   0.0077   0.0126   0.0009   0.0077  -0.0017  -0.21   11.6
2020/03/16 23:59:58.000       -13.9109         7.0746         0.2184   1   9   0.0046   0.0077   0.0125   0.0011   0.0076  -0.0015  -0.01   11.6
2020/03/16 23:59:58.200       -13.9095         7.0742         0.2169   1   9   0.0049   0.0078   0.0127  -0.0009   0.0076  -0.0015  -0.81   11.6
2020/03/16 23:59:58.400       -13.9109         7.0740         0.2108   1   9   0.0048   0.0077   0.0126   0.0010   0.0076  -0.0017  -0.61   11.6
2020/03/16 23:59:58.600       -13.9099         7.0714         0.2102   1   9   0.0050   0.0078   0.0126   0.0004   0.0076  -0.0014  -0.41   11.6
2020/03/16 23:59:58.800       -13.9105         7.0720         0.2128   1   9   0.0049   0.0078   0.0127  -0.0010   0.0077  -0.0014  -0.21   11.5
2020/03/16 23:59:59.000       -13.9099         7.0724         0.2126   1   9   0.0048   0.0077   0.0125   0.0012   0.0076  -0.0016  -0.01   11.5
2020/03/16 23:59:59.200       -13.9085         7.0728         0.2136   1   9   0.0048   0.0078   0.0127   0.0009   0.0076  -0.0016  -0.81   11.5
2020/03/16 23:59:59.400       -13.9094         7.0688         0.2102   1   9   0.0049   0.0077   0.0126  -0.0002   0.0076  -0.0017  -0.61   11.5
2020/03/16 23:59:59.600       -13.9076         7.0709         0.2150   1   9   0.0047   0.0077   0.0126   0.0009   0.0076  -0.0017  -0.41   11.4
2020/03/16 23:59:59.800       -13.9090         7.0719         0.2141   1   9   0.0050   0.0078   0.0127   0.0009   0.0076  -0.0015  -0.21   11.3
2020/03/17 00:00:00.000       -13.9090         7.0715         0.2126   1   9   0.0045   0.0077   0.0125   0.0015   0.0075  -0.0018  -0.01   11.3
2020/03/17 00:00:00.200       -13.9084         7.0743         0.2187   1   9   0.0049   0.0078   0.0127   0.0006   0.0076  -0.0013  -0.81   11.3
2020/03/17 00:00:00.400       -13.9081         7.0718         0.2142   1   9   0.0050   0.0078   0.0126   0.0006   0.0076  -0.0013  -0.61   11.3
2020/03/17 00:00:00.600       -13.9081         7.0742         0.2183   1   9   0.0048   0.0078   0.0126  -0.0012   0.0076  -0.0011  -0.41   11.3
2020/03/17 00:00:00.800       -13.9091         7.0728         0.2160   1   9   0.0048   0.0077   0.0126   0.0016   0.0077  -0.0020  -0.21   11.3
2020/03/17 00:00:01.000       -13.9101         7.0734         0.2161   1   9   0.0048   0.0077   0.0125  -0.0009   0.0075  -0.0013  -0.01   11.3
2020/03/17 00:00:01.200       -13.9083         7.0739         0.2170   1   9   0.0047   0.0078   0.0127   0.0006   0.0076  -0.0016  -0.81   11.3
2020/03/17 00:00:01.400       -13.9093         7.0716         0.2144   1   9   0.0046   0.0078   0.0127   0.0009   0.0076  -0.0016  -0.61   11.3
2020/03/17 00:00:01.600       -13.9083         7.0732         0.2177   1   9   0.0048   0.0077   0.0126   0.0004   0.0076  -0.0016  -0.41   11.3
2020/03/17 00:00:01.800       -13.9092         7.0725         0.2164   1   9   0.0045   0.0078   0.0127   0.0009   0.0077  -0.0017  -0.21   11.2
2020/03/17 00:00:02.000       -13.9069         7.0703         0.2144   1   9   0.0047   0.0078   0.0125  -0.0008   0.0075  -0.0014  -0.01   11.2
2020/03/17 00:00:02.200       -13.9092         7.0712         0.2139   1   9   0.0045   0.0078   0.0127   0.0009   0.0076  -0.0018  -0.81   11.2
2020/03/17 00:00:02.400       -13.9091         7.0723         0.2121   1   9   0.0047   0.0077   0.0126  -0.0000   0.0076  -0.0013  -0.61   11.2
2020/03/17 00:00:02.600       -13.9086         7.0725         0.2157   1   9   0.0051   0.0078   0.0127   0.0006   0.0076  -0.0016  -0.41   11.2
2020/03/17 00:00:02.800       -13.9086         7.0735         0.2170   1   9   0.0048   0.0078   0.0127  -0.0006   0.0076  -0.0014  -0.21   11.1
2020/03/17 00:00:03.000       -13.9090         7.0733         0.2135   1   9   0.0047   0.0078   0.0125   0.0014   0.0075  -0.0017  -0.01   11.1
2020/03/17 00:00:03.200       -13.9085         7.0741         0.2165   1   9   0.0049   0.0078   0.0127   0.0001   0.0076  -0.0013  -0.81   11.1
2020/03/17 00:00:03.400       -13.9086         7.0741         0.2162   1   9   0.0044   0.0077   0.0126   0.0010   0.0076  -0.0015  -0.61   11.1
2020/03/17 00:00:03.600       -13.9084         7.0726         0.2172   1   9   0.0047   0.0079   0.0126  -0.0009   0.0076  -0.0014  -0.41   11.0
2020/03/17 00:00:03.800       -13.9079         7.0730         0.2166   1   9   0.0048   0.0078   0.0127  -0.0007   0.0076  -0.0014  -0.21   11.0
2020/03/17 00:00:04.000       -13.9096         7.0710         0.2122   1   9   0.0050   0.0077   0.0125  -0.0009   0.0076  -0.0008  -0.01   11.0
2020/03/17 00:00:04.200       -13.9073         7.0734         0.2149   1   9   0.0050   0.0078   0.0127   0.0005   0.0076  -0.0016  -0.81   11.0
2020/03/17 00:00:04.400       -13.9084         7.0732         0.2159   1   9   0.0047   0.0078   0.0126  -0.0007   0.0076  -0.0013  -0.61   11.0
2020/03/17 00:00:04.600       -13.9084         7.0726         0.2148   1   9   0.0049   0.0078   0.0126   0.0007   0.0076  -0.0013  -0.41   11.0
2020/03/17 00:00:04.800       -13.9077         7.0729         0.2132   1   9   0.0049   0.0078   0.0127  -0.0002   0.0076  -0.0013  -0.21   11.0
2020/03/17 00:00:05.000       -13.9085         7.0733         0.2174   1   9   0.0049   0.0078   0.0126   0.0012   0.0075  -0.0017  -0.01   10.9
2020/03/17 00:00:05.200       -13.9097         7.0742         0.2167   1   9   0.0049   0.0078   0.0127   0.0008   0.0076  -0.0014  -0.81   10.9
2020/03/17 00:00:05.400       -13.9108         7.0737         0.2153   1   9   0.0046   0.0078   0.0126   0.0012   0.0076  -0.0016  -0.61   10.9
2020/03/17 00:00:05.600       -13.9100         7.0737         0.2125   1   9   0.0048   0.0078   0.0126   0.0008   0.0076  -0.0017  -0.41   10.8
2020/03/17 00:00:05.800       -13.9105         7.0746         0.2160   1   9   0.0048   0.0078   0.0127   0.0010   0.0077  -0.0018  -0.21   10.8
2020/03/17 00:00:06.000       -13.9101         7.0766         0.2160   1   9   0.0049   0.0077   0.0126   0.0004   0.0075  -0.0014  -0.01   10.8
2020/03/17 00:00:06.200       -13.9097         7.0737         0.2113   1   9   0.0048   0.0079   0.0127   0.0013   0.0076  -0.0018  -0.81   10.8
2020/03/17 00:00:06.400       -13.9093         7.0758         0.2176   1   9   0.0047   0.0078   0.0126   0.0005   0.0076  -0.0014  -0.61   10.8
2020/03/17 00:00:06.600       -13.9097         7.0726         0.2152   1   9   0.0048   0.0078   0.0126  -0.0004   0.0076  -0.0014  -0.41   10.8
2020/03/17 00:00:06.800       -13.9104         7.0713         0.2145   1   9   0.0048   0.0079   0.0127  -0.0007   0.0076  -0.0015  -0.21   10.8
2020/03/17 00:00:07.000       -13.9079         7.0731         0.2111   1   9   0.0047   0.0078   0.0125  -0.0007   0.0075  -0.0015  -0.01   10.9
2020/03/17 00:00:07.200       -13.9090         7.0722         0.2123   1   9   0.0048   0.0078   0.0127   0.0008   0.0076  -0.0016  -0.81   10.9
2020/03/17 00:00:07.400       -13.9079         7.0749         0.2151   1   9   0.0048   0.0078   0.0127  -0.0010   0.0076  -0.0013  -0.61   10.9
2020/03/17 00:00:07.600       -13.9077         7.0746         0.2157   1   9   0.0047   0.0078   0.0127  -0.0009   0.0075  -0.0010  -0.41   10.9
2020/03/17 00:00:07.800       -13.9075         7.0729         0.2133   1   9   0.0049   0.0078   0.0127  -0.0002   0.0076  -0.0014  -0.21   10.9
2020/03/17 00:00:08.000       -13.9084         7.0739         0.2148   1   9   0.0047   0.0078   0.0125   0.0010   0.0075  -0.0016  -0.01   10.9
2020/03/17 00:00:08.200       -13.9089         7.0767         0.2181   1   9   0.0049   0.0079   0.0127   0.0010   0.0076  -0.0015  -0.81   10.9
2020/03/17 00:00:08.400       -13.9088         7.0730         0.2126   1   9   0.0050   0.0078   0.0126   0.0011   0.0076  -0.0016  -0.61   11.0
2020/03/17 00:00:08.600       -13.9081         7.0736         0.2148   1   9   0.0047   0.0079   0.0126  -0.0004   0.0076  -0.0016  -0.41   11.0
2020/03/17 00:00:08.800       -13.9097         7.0732         0.2148   1   9   0.0048   0.0078   0.0127   0.0011   0.0076  -0.0017  -0.21   11.0
2020/03/17 00:00:09.000       -13.9092         7.0722         0.2097   1   9   0.0048   0.0077   0.0125   0.0009   0.0076  -0.0013  -0.01   11.0
2020/03/17 00:00:09.200       -13.9098         7.0751         0.2155   1   9   0.0051   0.0078   0.0127   0.0009   0.0076  -0.0016  -0.81   11.0
2020/03/17 00:00:09.400       -13.9093         7.0739         0.2132   1   9   0.0047   0.0078   0.0126   0.0010   0.0077  -0.0015  -0.61   11.0
2020/03/17 00:00:09.600       -13.9090         7.0731         0.2145   1   9   0.0047   0.0077   0.0126   0.0008   0.0076  -0.0013  -0.41   10.9
2020/03/17 00:00:09.800       -13.9085         7.0729         0.2132   1   9   0.0049   0.0078   0.0127   0.0010   0.0076  -0.0016  -0.21   10.9
2020/03/17 00:00:10.000       -13.9084         7.0750         0.2134   1   9   0.0049   0.0078   0.0125  -0.0003   0.0075  -0.0012  -0.01   10.9
2020/03/17 00:00:10.200       -13.9106         7.0734         0.2137   1   9   0.0048   0.0078   0.0127   0.0005   0.0077  -0.0014  -0.81   10.9
2020/03/17 00:00:10.400       -13.9088         7.0723         0.2159   1   9   0.0049   0.0079   0.0126   0.0004   0.0076  -0.0013  -0.61   10.9
2020/03/17 00:00:10.600       -13.9068         7.0743         0.2182   1   9   0.0049   0.0078   0.0126   0.0012   0.0076  -0.0015  -0.41   10.9
2020/03/17 00:00:10.800       -13.9064         7.0761         0.2165   1   9   0.0047   0.0078   0.0127  -0.0008   0.0076  -0.0014  -0.21   10.9
2020/03/17 00:00:11.000       -13.9067         7.0747         0.2192   1   9   0.0047   0.0077   0.0125  -0.0008   0.0075  -0.0012  -0.01   10.9
2020/03/17 00:00:11.200       -13.9065         7.0744         0.2180   1   9   0.0047   0.0078   0.0127   0.0009   0.0077  -0.0014  -0.81   10.9
2020/03/17 00:00:11.400       -13.9067         7.0736         0.2169   1   9   0.0048   0.0077   0.0126   0.0010   0.0076  -0.0015  -0.61   10.9
2020/03/17 00:00:11.600       -13.9079         7.0760         0.2192   1   9   0.0049   0.0078   0.0126   0.0011   0.0075  -0.0015  -0.41   10.9
2020/03/17 00:00:11.800       -13.9084         7.0744         0.2153   1   9   0.0050   0.0079   0.0127   0.0007   0.0076  -0.0014  -0.21   10.9
2020/03/17 00:00:12.000       -13.9076         7.0727         0.2122   1   9   0.0047   0.0077   0.0125  -0.0005   0.0076  -0.0015  -0.01   10.9
2020/03/17 00:00:12.200       -13.9078         7.0744         0.2193   1   9   0.0050   0.0078   0.0127   0.0012   0.0076  -0.0015  -0.81   10.9
2020/03/17 00:00:12.400       -13.9079         7.0750         0.2176   1   9   0.0048   0.0078   0.0127   0.0005   0.0075  -0.0017  -0.61   10.9
2020/03/17 00:00:12.600       -13.9071         7.0738         0.2189   1   9   0.0049   0.0077   0.0126   0.0009   0.0076  -0.0015  -0.41   10.9
2020/03/17 00:00:12.800       -13.9072         7.0725         0.2166   1   9   0.0050   0.0078   0.0127  -0.0010   0.0076  -0.0012  -0.21   10.8
2020/03/17 00:00:13.000       -13.9073         7.0747         0.2212   1   9   0.0047   0.0078   0.0125   0.0011   0.0075  -0.0016  -0.01   10.8
2020/03/17 00:00:13.200       -13.9074         7.0768         0.2209   1   9   0.0048   0.0078   0.0127   0.0012   0.0076  -0.0018  -0.81   10.8
2020/03/17 00:00:13.400       -13.9072         7.0759         0.2189   1   9   0.0048   0.0077   0.0126   0.0010   0.0076  -0.0016  -0.61   10.8
2020/03/17 00:00:13.600       -13.9075         7.0747         0.2169   1   9   0.0047   0.0077   0.0127   0.0006   0.0076  -0.0017  -0.41   10.8
2020/03/17 00:00:13.800       -13.9072         7.0745         0.2162   1   9   0.0050   0.0078   0.0127   0.0008   0.0077  -0.0013  -0.21   10.8
2020/03/17 00:00:14.000       -13.9068         7.0763         0.2161   1   9   0.0048   0.0077   0.0125   0.0009   0.0075  -0.0014  -0.01   10.8
2020/03/17 00:00:14.200       -13.9075         7.0747         0.2168   1   9   0.0050   0.0077   0.0127   0.0012   0.0077  -0.0016  -0.81   10.8
2020/03/17 00:00:14.400       -13.9071         7.0743         0.2117   1   9   0.0048   0.0078   0.0126   0.0008   0.0075  -0.0015  -0.61   10.8
2020/03/17 00:00:14.600       -13.9078         7.0770         0.2139   1   9   0.0050   0.0078   0.0126   0.0006   0.0075  -0.0012  -0.41   10.8
2020/03/17 00:00:14.800       -13.9074         7.0757         0.2146   1   9   0.0048   0.0079   0.0127  -0.0012   0.0076  -0.0010  -0.21   10.8
2020/03/17 00:00:15.000       -13.9069         7.0766         0.2134   1   9   0.0047   0.0077   0.0125   0.0012   0.0075  -0.0016  -0.01   10.8
2020/03/17 00:00:15.200       -13.9067         7.0776         0.2159   1   9   0.0048   0.0079   0.0127   0.0009   0.0076  -0.0015  -0.81   10.8
2020/03/17 00:00:15.400       -13.9071         7.0756         0.2144   1   9   0.0048   0.0077   0.0126   0.0006   0.0076  -0.0013  -0.61   10.7
2020/03/17 00:00:15.600       -13.9064         7.0747         0.2140   1   9   0.0050   0.0078   0.0127  -0.0007   0.0076  -0.0013  -0.41   10.7
2020/03/17 00:00:15.800       -13.9063         7.0772         0.2151   1   9   0.0047   0.0078   0.0127   0.0007   0.0076  -0.0016  -0.21   10.7
2020/03/17 00:00:16.000       -13.9061         7.0773         0.2195   1   9   0.0046   0.0077   0.0125   0.0003   0.0076  -0.0016  -0.01   10.7
2020/03/17 00:00:16.200       -13.9065         7.0762         0.2188   1   9   0.0049   0.0079   0.0127   0.0011   0.0076  -0.0015  -0.81   10.7
2020/03/17 00:00:16.400       -13.9061         7.0764         0.2167   1   9   0.0047   0.0078   0.0126  -0.0012   0.0076  -0.0006  -0.61   10.7
2020/03/17 00:00:16.600       -13.9070         7.0760         0.2168   1   9   0.0048   0.0077   0.0126   0.0012   0.0076  -0.0016  -0.41   10.6
2020/03/17 00:00:16.800       -13.9062         7.0760         0.2187   1   9   0.0050   0.0078   0.0127   0.0005   0.0076  -0.0013  -0.21   10.6
2020/03/17 00:00:17.000       -13.9064         7.0772         0.2192   1   9   0.0048   0.0077   0.0125   0.0006   0.0075  -0.0012  -0.01   10.6
2020/03/17 00:00:17.200       -13.9055         7.0750         0.2126   1   9   0.0048   0.0077   0.0127   0.0011   0.0076  -0.0017  -0.81   10.6
2020/03/17 00:00:17.400       -13.9062         7.0749         0.2154   1   9   0.0047   0.0078   0.0126  -0.0008   0.0076  -0.0013  -0.61   10.6
2020/03/17 00:00:17.600       -13.9056         7.0792         0.2180   1   9   0.0051   0.0078   0.0126   0.0007   0.0075  -0.0015  -0.41   10.6
2020/03/17 00:00:17.800       -13.9055         7.0778         0.2182   1   9   0.0048   0.0079   0.0127   0.0010   0.0076  -0.0016  -0.21   10.5
2020/03/17 00:00:18.000       -13.9057         7.0742         0.2172   1   9   0.0048   0.0077   0.0126   0.0010   0.0075  -0.0015  -0.01   10.5
2020/03/17 00:00:18.200       -13.9052         7.0754         0.2147   1   9   0.0049   0.0078   0.0127   0.0005   0.0076  -0.0015  -0.81   10.5
2020/03/17 00:00:18.400       -13.9052         7.0781         0.2179   1   9   0.0050   0.0078   0.0126   0.0009   0.0076  -0.0015  -0.61   10.5
2020/03/17 00:00:18.600       -13.9072         7.0788         0.2177   1   9   0.0047   0.0078   0.0126   0.0010   0.0076  -0.0014  -0.41   10.4
2020/03/17 00:00:18.800       -13.9055         7.0762         0.2174   1   9   0.0049   0.0079   0.0126   0.0002   0.0077  -0.0015  -0.21   10.4
2020/03/17 00:00:19.000       -13.9058         7.0767         0.2144   1   9   0.0048   0.0077   0.0125   0.0004   0.0076  -0.0010  -0.01   10.4
2020/03/17 00:00:19.200       -13.9068         7.0771         0.2174   1   9   0.0050   0.0078   0.0127   0.0009   0.0076  -0.0013  -0.81   10.4
2020/03/17 00:00:19.400       -13.9055         7.0760         0.2156   1   9   0.0047   0.0077   0.0126   0.0006   0.0076  -0.0016  -0.61   10.3
2020/03/17 00:00:19.600       -13.9042         7.0755         0.2137   1   9   0.0049   0.0077   0.0126   0.0014   0.0076  -0.0015  -0.41   10.3
2020/03/17 00:00:19.800       -13.9055         7.0785         0.2169   1   9   0.0049   0.0079   0.0126  -0.0008   0.0076  -0.0012  -0.21   10.3
2020/03/17 00:00:20.000       -13.9057         7.0753         0.2161   1   9   0.0050   0.0077   0.0125   0.0010   0.0076  -0.0015  -0.01   10.3
2020/03/17 00:00:20.200       -13.9046         7.0790         0.2188   1   9   0.0048   0.0078   0.0127   0.0007   0.0076  -0.0015  -0.81   10.3
2020/03/17 00:00:20.400       -13.9065         7.0786         0.2154   1   9   0.0047   0.0078   0.0126  -0.0009   0.0076  -0.0009  -0.61   10.2
2020/03/17 00:00:20.600       -13.9058         7.0770         0.2164   1   9   0.0047   0.0078   0.0126   0.0005   0.0076  -0.0015  -0.41   10.2
2020/03/17 00:00:20.800       -13.9053         7.0777         0.2160   1   9   0.0047   0.0077   0.0127   0.0009   0.0077  -0.0015  -0.21   10.2
2020/03/17 00:00:21.000       -13.9057         7.0773         0.2139   1   9   0.0049   0.0077   0.0126   0.0011   0.0075  -0.0016  -0.01   10.2
2020/03/17 00:00:21.200       -13.9073         7.0768         0.2172   1   9   0.0049   0.0078   0.0127   0.0003   0.0076  -0.0015  -0.81   10.1
2020/03/17 00:00:21.400       -13.9061         7.0776         0.2217   1   9   0.0048   0.0078   0.0126   0.0003   0.0076  -0.0015  -0.61   10.1
2020/03/17 00:00:21.600       -13.9055         7.0782         0.2146   1   9   0.0048   0.0078   0.0126  -0.0008   0.0076  -0.0011  -0.41   10.1
2020/03/17 00:00:21.800       -13.9057         7.0744         0.2138   1   9   0.0048   0.0078   0.0127   0.0007   0.0076  -0.0013  -0.21   10.1
2020/03/17 00:00:22.000       -13.9061         7.0755         0.2168   1   9   0.0048   0.0077   0.0125  -0.0006   0.0076  -0.0011  -0.01   10.0
2020/03/17 00:00:22.200       -13.9051         7.0771         0.2190   1   9   0.0048   0.0078   0.0127   0.0011   0.0076  -0.0017  -0.81   10.0
2020/03/17 00:00:22.400       -13.9048         7.0771         0.2192   1   9   0.0051   0.0078   0.0126   0.0011   0.0076  -0.0015  -0.61   10.0
2020/03/17 00:00:22.600       -13.9058         7.0748         0.2146   1   9   0.0048   0.0078   0.0126   0.0008   0.0076  -0.0016  -0.41   10.0
2020/03/17 00:00:22.800       -13.9070         7.0750         0.2153   1   9   0.0048   0.0078   0.0127  -0.0006   0.0076  -0.0014  -0.21    9.9
2020/03/17 00:00:23.000       -13.9060         7.0755         0.2127   1   9   0.0046   0.0077   0.0126   0.0011   0.0075  -0.0014  -0.01    9.9
2020/03/17 00:00:23.200       -13.9061         7.0756         0.2154   1   9   0.0046   0.0078   0.0127   0.0003   0.0077  -0.0011  -0.81    9.9
2020/03/17 00:00:23.400       -13.9058         7.0770         0.2156   1   9   0.0048   0.0078   0.0126  -0.0009   0.0075  -0.0008  -0.61    9.8
2020/03/17 00:00:23.600       -13.9063         7.0754         0.2159   1   9   0.0049   0.0078   0.0126   0.0008   0.0076  -0.0014  -0.41    9.8
2020/03/17 00:00:23.800       -13.9058         7.0747         0.2170   1   9   0.0048   0.0079   0.0127   0.0014   0.0076  -0.0018  -0.21    9.7
2020/03/17 00:00:24.000       -13.9061         7.0749         0.2152   1   9   0.0046   0.0077   0.0125   0.0006   0.0076  -0.0015  -0.01    9.6
2020/03/17 00:00:24.200       -13.9061         7.0742         0.2169   1   9   0.0049   0.0078   0.0127   0.0003   0.0076  -0.0013  -0.81    9.6
2020/03/17 00:00:24.400       -13.9069         7.0770         0.2203   1   9   0.0050   0.0078   0.0126   0.0011   0.0076  -0.0015  -0.61    9.5
2020/03/17 00:00:24.600       -13.9067         7.0726         0.2137   1   9   0.0049   0.0077   0.0126   0.0013   0.0076  -0.0015  -0.41    9.5
2020/03/17 00:00:24.800       -13.9064         7.0737         0.2164   1   9   0.0050   0.0078   0.0127  -0.0003   0.0076  -0.0013  -0.21    9.4
2020/03/17 00:00:25.000       -13.9060         7.0752         0.2167   1   9   0.0049   0.0078   0.0125  -0.0009   0.0075  -0.0013  -0.01    9.3
2020/03/17 00:00:25.200       -13.9062         7.0715         0.2125   1   9   0.0047   0.0078   0.0127   0.0002   0.0076  -0.0013  -0.81    9.3
2020/03/17 00:00:25.400       -13.9060         7.0768         0.2145   1   9   0.0048   0.0078   0.0126   0.0008   0.0076  -0.0015  -0.61    9.2
2020/03/17 00:00:25.600       -13.9055         7.0732         0.2131   1   9   0.0050   0.0078   0.0127   0.0009   0.0075  -0.0016  -0.41    9.2
2020/03/17 00:00:25.800       -13.9068         7.0716         0.2108   1   9   0.0046   0.0078   0.0127   0.0012   0.0076  -0.0015  -0.21    9.1
2020/03/17 00:00:26.000       -13.9060         7.0722         0.2122   1   9   0.0048   0.0077   0.0126   0.0004   0.0075  -0.0014  -0.01    9.1
2020/03/17 00:00:26.200       -13.9067         7.0703         0.2103   1   9   0.0048   0.0078   0.0126   0.0007   0.0076  -0.0015  -0.81    9.0
2020/03/17 00:00:26.400       -13.9058         7.0704         0.2088   1   9   0.0047   0.0077   0.0126   0.0008   0.0076  -0.0014  -0.61    9.0
2020/03/17 00:00:26.600       -13.9063         7.0706         0.2076   1   9   0.0048   0.0078   0.0126   0.0007   0.0075  -0.0015  -0.41    8.9
2020/03/17 00:00:26.800       -13.9065         7.0715         0.2068   1   9   0.0047   0.0078   0.0127   0.0009   0.0076  -0.0016  -0.21    8.9
2020/03/17 00:00:27.000       -13.9065         7.0717         0.2113   1   9   0.0048   0.0077   0.0125   0.0011   0.0076  -0.0016  -0.01    8.8
2020/03/17 00:00:27.200       -13.9058         7.0736         0.2092   1   9   0.0047   0.0078   0.0127  -0.0003   0.0076  -0.0014  -0.81    8.8
2020/03/17 00:00:27.400       -13.9052         7.0715         0.2069   1   9   0.0050   0.0078   0.0126   0.0014   0.0076  -0.0017  -0.61    8.7
2020/03/17 00:00:27.600       -13.9057         7.0745         0.2122   1   9   0.0047   0.0078   0.0126   0.0011   0.0076  -0.0013  -0.41    8.7
2020/03/17 00:00:27.800       -13.9077         7.0738         0.2132   1   9   0.0048   0.0078   0.0127   0.0009   0.0076  -0.0015  -0.21    8.6
2020/03/17 00:00:28.000       -13.9056         7.0753         0.2128   1   9   0.0047   0.0078   0.0125  -0.0010   0.0075  -0.0012  -0.01    8.6
2020/03/17 00:00:28.200       -13.9061         7.0718         0.2105   1   9   0.0049   0.0078   0.0127   0.0003   0.0076  -0.0012  -0.81    8.6
2020/03/17 00:00:28.400       -13.9073         7.0737         0.2168   1   9   0.0046   0.0078   0.0126   0.0004   0.0076  -0.0015  -0.61    8.5
2020/03/17 00:00:28.600       -13.9063         7.0723         0.2125   1   9   0.0049   0.0077   0.0126   0.0008   0.0076  -0.0012  -0.41    8.5
2020/03/17 00:00:28.800       -13.9067         7.0709         0.2110   1   9   0.0048   0.0078   0.0127   0.0011   0.0076  -0.0016  -0.21    8.5
2020/03/17 00:00:29.000       -13.9070         7.0703         0.2111   1   9   0.0048   0.0077   0.0125   0.0011   0.0076  -0.0016  -0.01    8.4
2020/03/17 00:00:29.200       -13.9073         7.0723         0.2115   1   9   0.0049   0.0079   0.0127   0.0008   0.0076  -0.0014  -0.81    8.4
2020/03/17 00:00:29.400       -13.9060         7.0706         0.2102   1   9   0.0049   0.0078   0.0126  -0.0008   0.0076  -0.0011  -0.61    8.3
2020/03/17 00:00:29.600       -13.9047         7.0720         0.2119   1   9   0.0048   0.0078   0.0126  -0.0003   0.0076  -0.0015  -0.41    8.3
2020/03/17 00:00:29.800       -13.9055         7.0708         0.2126   1   9   0.0047   0.0079   0.0127  -0.0004   0.0076  -0.0013  -0.21    8.3
2020/03/17 00:00:30.000       -13.9053         7.0723         0.2138   1   9   0.0050   0.0077   0.0126   0.0012   0.0075  -0.0014  -0.01    8.2
2020/03/17 00:00:30.200       -13.9052         7.0751         0.2151   1   9   0.0048   0.0078   0.0127   0.0008   0.0076  -0.0013  -0.81    8.2
2020/03/17 00:00:30.400       -13.9054         7.0713         0.2140   1   9   0.0049   0.0077   0.0126  -0.0010   0.0076   0.0004  -0.61    8.2
2020/03/17 00:00:30.600       -13.9055         7.0722         0.2115   1   9   0.0047   0.0078   0.0126   0.0009   0.0076  -0.0015  -0.41    8.1
2020/03/17 00:00:30.800       -13.9046         7.0712         0.2132   1   9   0.0048   0.0078   0.0127   0.0012   0.0076  -0.0019  -0.21    8.1
2020/03/17 00:00:31.000       -13.9051         7.0718         0.2112   1   9   0.0048   0.0077   0.0125  -0.0010   0.0075  -0.0006  -0.01    8.1
2020/03/17 00:00:31.200       -13.9063         7.0717         0.2109   1   9   0.0048   0.0078   0.0126   0.0007   0.0077  -0.0013  -0.81    8.0
2020/03/17 00:00:31.400       -13.9059         7.0723         0.2120   1   9   0.0047   0.0078   0.0126   0.0003   0.0075  -0.0013  -0.61    8.0
2020/03/17 00:00:31.600       -13.9063         7.0696         0.2063   1   9   0.0048   0.0077   0.0126   0.0007   0.0076  -0.0015  -0.41    7.9
2020/03/17 00:00:31.800       -13.9067         7.0691         0.2058   1   9   0.0050   0.0078   0.0127   0.0003   0.0077  -0.0010  -0.21    7.9
2020/03/17 00:00:32.000       -13.9066         7.0667         0.2026   1   9   0.0047   0.0077   0.0125   0.0007   0.0075  -0.0015  -0.01    7.9
2020/03/17 00:00:32.200       -13.9071         7.0671         0.2076   1   9   0.0048   0.0078   0.0127   0.0009   0.0077  -0.0015  -0.81    7.8
2020/03/17 00:00:32.400       -13.9061         7.0695         0.2074   1   9   0.0047   0.0077   0.0127   0.0013   0.0075  -0.0017  -0.61    7.8
2020/03/17 00:00:32.600       -13.9046         7.0711         0.2094   1   9   0.0049   0.0078   0.0126   0.0016   0.0076  -0.0016  -0.41    7.8
2020/03/17 00:00:32.800       -13.9062         7.0720         0.2100   1   9   0.0049   0.0078   0.0127  -0.0010   0.0076  -0.0010  -0.21    7.8
2020/03/17 00:00:33.000       -13.9069         7.0723         0.2092   1   9   0.0048   0.0077   0.0125   0.0008   0.0075  -0.0015  -0.01    7.7
2020/03/17 00:00:33.200       -13.9077         7.0735         0.2111   1   9   0.0048   0.0078   0.0127   0.0006   0.0076  -0.0012  -0.81    7.7
2020/03/17 00:00:33.400       -13.9055         7.0706         0.2089   1   9   0.0046   0.0078   0.0126  -0.0007   0.0075  -0.0013  -0.61    7.7
2020/03/17 00:00:33.600       -13.9049         7.0717         0.2101   1   9   0.0046   0.0078   0.0126   0.0009   0.0076  -0.0016  -0.41    7.7
2020/03/17 00:00:33.800       -13.9060         7.0728         0.2154   1   9   0.0045   0.0078   0.0127   0.0004   0.0076  -0.0017  -0.21    7.7
2020/03/17 00:00:34.000       -13.9053         7.0715         0.2116   1   9   0.0049   0.0077   0.0126  -0.0011   0.0075  -0.0002  -0.01    7.6
2020/03/17 00:00:34.200       -13.9043         7.0739         0.2154   1   9   0.0048   0.0078   0.0127   0.0010   0.0076  -0.0012  -0.81    7.6
2020/03/17 00:00:34.400       -13.9050         7.0736         0.2151   1   9   0.0047   0.0078   0.0126   0.0006   0.0075  -0.0014  -0.61    7.6
2020/03/17 00:00:34.600       -13.9057         7.0736         0.2141   1   9   0.0048   0.0077   0.0126   0.0007   0.0076  -0.0010  -0.41    7.6
2020/03/17 00:00:34.800       -13.9063         7.0716         0.2123   1   9   0.0050   0.0078   0.0127   0.0005   0.0076  -0.0015  -0.21    7.6
2020/03/17 00:00:35.000       -13.9051         7.0703         0.2096   1   9   0.0046   0.0076   0.0126   0.0007   0.0075  -0.0014  -0.01    7.6
2020/03/17 00:00:35.200       -13.9061         7.0718         0.2142   1   9   0.0048   0.0078   0.0127   0.0013   0.0076  -0.0018  -0.81    7.5
2020/03/17 00:00:35.400       -13.9052         7.0721         0.2119   1   9   0.0046   0.0078   0.0126  -0.0001   0.0075  -0.0011  -0.61    7.5
2020/03/17 00:00:35.600       -13.9068         7.0716         0.2099   1   9   0.0047   0.0078   0.0126   0.0010   0.0076  -0.0016  -0.41    7.5
2020/03/17 00:00:35.800       -13.9061         7.0714         0.2102   1   9   0.0049   0.0078   0.0127  -0.0007   0.0076  -0.0010  -0.21    7.5
2020/03/17 00:00:36.000       -13.9045         7.0706         0.2102   1   9   0.0047   0.0077   0.0126  -0.0004   0.0075  -0.0012  -0.01    7.5
2020/03/17 00:00:36.200       -13.9047         7.0705         0.2102   1   9   0.0050   0.0078   0.0127   0.0006   0.0076  -0.0011  -0.81    7.5
2020/03/17 00:00:36.400       -13.9050         7.0690         0.2069   1   9   0.0048   0.0078   0.0126   0.0013   0.0076  -0.0016  -0.61    7.5
2020/03/17 00:00:36.600       -13.9070         7.0699         0.2085   1   9   0.0047   0.0078   0.0126   0.0011   0.0075  -0.0013  -0.41    7.5
2020/03/17 00:00:36.800       -13.9052         7.0729         0.2126   1   9   0.0049   0.0078   0.0127   0.0008   0.0076  -0.0017  -0.21    7.5
2020/03/17 00:00:37.000       -13.9061         7.0733         0.2143   1   9   0.0047   0.0077   0.0125   0.0009   0.0076  -0.0017  -0.01    7.4
2020/03/17 00:00:37.200       -13.9056         7.0717         0.2104   1   9   0.0050   0.0079   0.0127   0.0008   0.0076  -0.0013  -0.81    7.4
2020/03/17 00:00:37.400       -13.9056         7.0694         0.2092   1   9   0.0049   0.0078   0.0126   0.0012   0.0076  -0.0016  -0.61    7.4
2020/03/17 00:00:37.600       -13.9058         7.0701         0.2117   1   9   0.0049   0.0077   0.0126   0.0005   0.0076  -0.0009  -0.41    7.4
2020/03/17 00:00:37.800       -13.9059         7.0691         0.2109   1   9   0.0051   0.0078   0.0127   0.0009   0.0076  -0.0014  -0.21    7.4
2020/03/17 00:00:38.000       -13.9066         7.0685         0.2128   1   9   0.0047   0.0078   0.0125  -0.0009   0.0075  -0.0008  -0.01    7.4
2020/03/17 00:00:38.200       -13.9064         7.0717         0.2152   1   9   0.0047   0.0078   0.0127  -0.0002   0.0076  -0.0011  -0.81    7.4
2020/03/17 00:00:38.400       -13.9056         7.0717         0.2163   1   9   0.0049   0.0078   0.0126   0.0006   0.0075  -0.0014  -0.61    7.4
2020/03/17 00:00:38.600       -13.9071         7.0736         0.2148   1   9   0.0048   0.0078   0.0126   0.0003   0.0076  -0.0009  -0.41    7.4
2020/03/17 00:00:38.800       -13.9058         7.0715         0.2139   1   9   0.0048   0.0078   0.0127   0.0013   0.0077  -0.0017  -0.21    7.4
2020/03/17 00:00:39.000       -13.9061         7.0730         0.2146   1   9   0.0048   0.0077   0.0126  -0.0009   0.0075  -0.0008  -0.01    7.4
2020/03/17 00:00:39.200       -13.9066         7.0764         0.2174   1   9   0.0051   0.0078   0.0127   0.0007   0.0076  -0.0013  -0.81    7.4
2020/03/17 00:00:39.400       -13.9051         7.0735         0.2167   1   9   0.0048   0.0078   0.0126   0.0005   0.0076  -0.0016  -0.61    7.4
2020/03/17 00:00:39.600       -13.9057         7.0723         0.2132   1   9   0.0047   0.0078   0.0126   0.0012   0.0076  -0.0014  -0.41    7.4
2020/03/17 00:00:39.800       -13.9048         7.0702         0.2129   1   9   0.0051   0.0079   0.0127   0.0010   0.0076  -0.0015  -0.21    7.4
2020/03/17 00:00:40.000       -13.9060         7.0715         0.2129   1   9   0.0048   0.0077   0.0125   0.0009   0.0075  -0.0015  -0.01    7.4
2020/03/17 00:00:40.200       -13.9054         7.0710         0.2131   1   9   0.0049   0.0078   0.0127   0.0012   0.0076  -0.0018  -0.81    7.4
2020/03/17 00:00:40.400       -13.9043         7.0713         0.2126   1   9   0.0049   0.0078   0.0126  -0.0009   0.0076   0.0004  -0.61    7.4
2020/03/17 00:00:40.600       -13.9057         7.0707         0.2098   1   9   0.0048   0.0078   0.0126   0.0013   0.0076  -0.0015  -0.41    7.4
2020/03/17 00:00:40.800       -13.9062         7.0690         0.2091   1   9   0.0046   0.0078   0.0127   0.0011   0.0076  -0.0014  -0.21    7.4
2020/03/17 00:00:41.000       -13.9055         7.0738         0.2157   1   9   0.0046   0.0077   0.0125   0.0011   0.0075  -0.0014  -0.01    7.4
2020/03/17 00:00:41.200       -13.9049         7.0708         0.2098   1   9   0.0048   0.0079   0.0127   0.0009   0.0076  -0.0014  -0.81    7.4
2020/03/17 00:00:41.400       -13.9053         7.0696         0.2138   1   9   0.0051   0.0078   0.0126  -0.0001   0.0076  -0.0013  -0.61    7.4
2020/03/17 00:00:41.600       -13.9051         7.0684         0.2094   1   9   0.0047   0.0077   0.0126   0.0017   0.0076  -0.0017  -0.41    7.4
2020/03/17 00:00:41.800       -13.9070         7.0671         0.2091   1   9   0.0047   0.0078   0.0126   0.0008   0.0077  -0.0014  -0.21    7.4
2020/03/17 00:00:42.000       -13.9076         7.0728         0.2163   1   9   0.0044   0.0077   0.0125   0.0008   0.0075  -0.0016  -0.01    7.4
2020/03/17 00:00:42.200       -13.9076         7.0712         0.2153   1   9   0.0049   0.0078   0.0127   0.0007   0.0076  -0.0010  -0.81    7.4
2020/03/17 00:00:42.400       -13.9069         7.0690         0.2105   1   9   0.0049   0.0078   0.0126  -0.0006   0.0076  -0.0007  -0.61    7.4
2020/03/17 00:00:42.600       -13.9066         7.0752         0.2147   1   9   0.0049   0.0078   0.0126   0.0009   0.0076  -0.0014  -0.41    7.4
2020/03/17 00:00:42.800       -13.9055         7.0769         0.2165   1   9   0.0048   0.0078   0.0127   0.0012   0.0076  -0.0014  -0.21    7.4
2020/03/17 00:00:43.000       -13.9057         7.0706         0.2099   1   9   0.0049   0.0077   0.0126   0.0009   0.0075  -0.0014  -0.01    7.4
2020/03/17 00:00:43.200       -13.9078         7.0737         0.2103   1   9   0.0048   0.0079   0.0127   0.0008   0.0076  -0.0012  -0.81    7.4
2020/03/17 00:00:43.400       -13.9050         7.0739         0.2115   1   9   0.0050   0.0077   0.0126  -0.0001   0.0075  -0.0012  -0.61    7.4
2020/03/17 00:00:43.600       -13.9082         7.0717         0.2078   1   9   0.0047   0.0078   0.0126  -0.0006   0.0076  -0.0014  -0.41    7.4
2020/03/17 00:00:43.800       -13.9068         7.0684         0.2093   1   9   0.0049   0.0078   0.0127   0.0007   0.0076  -0.0014  -0.21    7.4
2020/03/17 00:00:44.000       -13.9065         7.0725         0.2159   1   9   0.0049   0.0077   0.0125   0.0011   0.0075  -0.0014  -0.01    7.4
2020/03/17 00:00:44.200       -13.9066         7.0709         0.2109   1   9   0.0050   0.0079   0.0127   0.0013   0.0076  -0.0018  -0.81    7.4
2020/03/17 00:00:44.400       -13.9056         7.0671         0.2058   1   9   0.0048   0.0078   0.0126  -0.0007   0.0075  -0.0008  -0.61    7.4
2020/03/17 00:00:44.600       -13.9065         7.0698         0.2138   1   9   0.0048   0.0077   0.0126  -0.0006   0.0076  -0.0010  -0.41    7.4
2020/03/17 00:00:44.800       -13.9060         7.0730         0.2153   1   9   0.0047   0.0079   0.0126   0.0012   0.0076  -0.0012  -0.21    7.4
2020/03/17 00:00:45.000       -13.9060         7.0715         0.2154   1   9   0.0047   0.0077   0.0125  -0.0003   0.0075  -0.0011  -0.01    7.4
2020/03/17 00:00:45.200       -13.9073         7.0715         0.2156   1   9   0.0048   0.0078   0.0127   0.0007   0.0076  -0.0011  -0.81    7.5
2020/03/17 00:00:45.400       -13.9060         7.0728         0.2134   1   9   0.0049   0.0077   0.0126   0.0012   0.0076  -0.0013  -0.61    7.5
2020/03/17 00:00:45.600       -13.9070         7.0706         0.2117   1   9   0.0048   0.0077   0.0126   0.0012   0.0075  -0.0018  -0.41    7.5
2020/03/17 00:00:45.800       -13.9072         7.0724         0.2123   1   9   0.0051   0.0078   0.0127   0.0006   0.0076  -0.0013  -0.21    7.5
2020/03/17 00:00:46.000       -13.9065         7.0720         0.2083   1   9   0.0049   0.0077   0.0125   0.0010   0.0075  -0.0011  -0.01    7.5
2020/03/17 00:00:46.200       -13.9063         7.0726         0.2120   1   9   0.0050   0.0078   0.0127   0.0007   0.0076  -0.0013  -0.81    7.5
2020/03/17 00:00:46.400       -13.9076         7.0725         0.2137   1   9   0.0047   0.0077   0.0126   0.0009   0.0076  -0.0014  -0.61    7.5
2020/03/17 00:00:46.600       -13.9066         7.0702         0.2102   1   9   0.0048   0.0078   0.0126   0.0010   0.0076  -0.0016  -0.41    7.5
2020/03/17 00:00:46.800       -13.9075         7.0729         0.2109   1   9   0.0048   0.0078   0.0127   0.0016   0.0076  -0.0016  -0.21    7.5
2020/03/17 00:00:47.000       -13.9048         7.0722         0.2134   1   9   0.0049   0.0077   0.0125   0.0009   0.0075  -0.0015  -0.01    7.5
2020/03/17 00:00:47.200       -13.9065         7.0715         0.2110   1   9   0.0048   0.0078   0.0126   0.0012   0.0076  -0.0015  -0.81    7.5
2020/03/17 00:00:47.400       -13.9075         7.0739         0.2125   1   9   0.0047   0.0078   0.0126   0.0013   0.0076  -0.0015  -0.61    7.5
2020/03/17 00:00:47.600       -13.9063         7.0712         0.2096   1   9   0.0051   0.0078   0.0126   0.0003   0.0076  -0.0011  -0.41    7.5
2020/03/17 00:00:47.800       -13.9071         7.0725         0.2139   1   9   0.0050   0.0079   0.0127   0.0007   0.0076  -0.0013  -0.21    7.5
2020/03/17 00:00:48.000       -13.9084         7.0714         0.2134   1   9   0.0049   0.0077   0.0125   0.0008   0.0075  -0.0011  -0.01    7.5
2020/03/17 00:00:48.200       -13.9051         7.0718         0.2146   1   9   0.0049   0.0078   0.0127   0.0011   0.0076  -0.0015  -0.81    7.6
2020/03/17 00:00:48.400       -13.9076         7.0745         0.2178   1   9   0.0049   0.0078   0.0126  -0.0004   0.0076  -0.0011  -0.61    7.6
2020/03/17 00:00:48.600       -13.9059         7.0735         0.2187   1   9   0.0047   0.0078   0.0126   0.0012   0.0076  -0.0016  -0.41    7.6
2020/03/17 00:00:48.800       -13.9062         7.0736         0.2185   1   9   0.0049   0.0078   0.0126   0.0009   0.0077  -0.0016  -0.21    7.6
2020/03/17 00:00:49.000       -13.9053         7.0732         0.2149   1   9   0.0048   0.0077   0.0125   0.0007   0.0075  -0.0015  -0.01    7.6
2020/03/17 00:00:49.200       -13.9056         7.0741         0.2175   1   9   0.0047   0.0078   0.0127   0.0009   0.0076  -0.0017  -0.81    7.6
2020/03/17 00:00:49.400       -13.9055         7.0724         0.2179   1   9   0.0050   0.0078   0.0126  -0.0011   0.0076  -0.0008  -0.61    7.6
2020/03/17 00:00:49.600       -13.9059         7.0725         0.2156   1   9   0.0046   0.0077   0.0126   0.0007   0.0076  -0.0015  -0.41    7.6
2020/03/17 00:00:49.800       -13.9046         7.0744         0.2166   1   9   0.0048   0.0078   0.0127  -0.0004   0.0076  -0.0009  -0.21    7.7
2020/03/17 00:00:50.000       -13.9072         7.0744         0.2178   1   9   0.0047   0.0076   0.0125   0.0001   0.0075  -0.0011  -0.01    7.7
2020/03/17 00:00:50.200       -13.9065         7.0751         0.2214   1   9   0.0046   0.0078   0.0127   0.0005   0.0076  -0.0016  -0.81    7.7
2020/03/17 00:00:50.400       -13.9062         7.0746         0.2185   1   9   0.0047   0.0078   0.0126   0.0010   0.0076  -0.0015  -0.61    7.7
2020/03/17 00:00:50.600       -13.9052         7.0744         0.2184   1   9   0.0047   0.0078   0.0126   0.0016   0.0076  -0.0017  -0.41    7.7
2020/03/17 00:00:50.800       -13.9067         7.0744         0.2165   1   9   0.0050   0.0078   0.0127   0.0009   0.0076  -0.0014  -0.21    7.7
2020/03/17 00:00:51.000       -13.9071         7.0748         0.2170   1   9   0.0049   0.0078   0.0125   0.0012   0.0075  -0.0015  -0.01    7.8
2020/03/17 00:00:51.200       -13.9074         7.0772         0.2175   1   9   0.0048   0.0078   0.0127   0.0010   0.0076  -0.0013  -0.81    7.8
2020/03/17 00:00:51.400       -13.9083         7.0747         0.2186   1   9   0.0049   0.0078   0.0126   0.0013   0.0076  -0.0015  -0.61    7.8
2020/03/17 00:00:51.600       -13.9069         7.0746         0.2165   1   9   0.0045   0.0078   0.0126   0.0009   0.0075  -0.0017  -0.41    7.8
2020/03/17 00:00:51.800       -13.9072         7.0761         0.2177   1   9   0.0049   0.0078   0.0127   0.0013   0.0076  -0.0017  -0.21    7.8
2020/03/17 00:00:52.000       -13.9075         7.0782         0.2203   1   9   0.0048   0.0077   0.0125  -0.0009   0.0075  -0.0004  -0.01    7.8
2020/03/17 00:00:52.200       -13.9075         7.0755         0.2164   1   9   0.0048   0.0078   0.0127   0.0012   0.0076  -0.0016  -0.81    7.9
2020/03/17 00:00:52.400       -13.9057         7.0764         0.2177   1   9   0.0048   0.0078   0.0126   0.0012   0.0076  -0.0014  -0.61    7.9
2020/03/17 00:00:52.600       -13.9069         7.0750         0.2206   1   9   0.0048   0.0078   0.0126   0.0010   0.0076  -0.0015  -0.41    7.9
2020/03/17 00:00:52.800       -13.9059         7.0745         0.2169   1   9   0.0048   0.0078   0.0127  -0.0003   0.0076  -0.0012  -0.21    7.9
2020/03/17 00:00:53.000       -13.9072         7.0746         0.2147   1   9   0.0048   0.0078   0.0125   0.0003   0.0075  -0.0013  -0.01    8.0
2020/03/17 00:00:53.200       -13.9056         7.0758         0.2166   1   9   0.0047   0.0078   0.0126   0.0008   0.0077  -0.0015  -0.81    8.0
2020/03/17 00:00:53.400       -13.9052         7.0748         0.2164   1   9   0.0049   0.0078   0.0126   0.0014   0.0076  -0.0016  -0.61    8.0
2020/03/17 00:00:53.600       -13.9048         7.0736         0.2160   1   9   0.0049   0.0077   0.0126   0.0015   0.0076  -0.0015  -0.41    8.0
2020/03/17 00:00:53.800       -13.9059         7.0745         0.2143   1   9   0.0049   0.0078   0.0127   0.0013   0.0076  -0.0014  -0.21    8.0
2020/03/17 00:00:54.000       -13.9076         7.0746         0.2181   1   9   0.0049   0.0077   0.0125   0.0011   0.0075  -0.0013  -0.01    8.1
2020/03/17 00:00:54.200       -13.9058         7.0749         0.2206   1   9   0.0047   0.0078   0.0127   0.0009   0.0076  -0.0016  -0.81    8.1
2020/03/17 00:00:54.400       -13.9062         7.0758         0.2216   1   9   0.0047   0.0078   0.0126   0.0007   0.0076  -0.0013  -0.61    8.1
2020/03/17 00:00:54.600       -13.9054         7.0755         0.2201   1   9   0.0047   0.0078   0.0126   0.0008   0.0075  -0.0016  -0.41    8.1
2020/03/17 00:00:54.800       -13.9068         7.0756         0.2206   1   9   0.0049   0.0078   0.0127   0.0001   0.0076  -0.0011  -0.21    8.1
2020/03/17 00:00:55.000       -13.9066         7.0763         0.2185   1   9   0.0050   0.0077   0.0125   0.0006   0.0075  -0.0014  -0.01    8.1
2020/03/17 00:00:55.200       -13.9068         7.0740         0.2164   1   9   0.0048   0.0077   0.0127   0.0005   0.0076  -0.0013  -0.81    8.2
2020/03/17 00:00:55.400       -13.9058         7.0753         0.2188   1   9   0.0046   0.0078   0.0126   0.0011   0.0076  -0.0015  -0.61    8.2
2020/03/17 00:00:55.600       -13.9060         7.0730         0.2144   1   9   0.0049   0.0077   0.0126   0.0006   0.0076  -0.0012  -0.41    8.2
2020/03/17 00:00:55.800       -13.9060         7.0748         0.2183   1   9   0.0049   0.0078   0.0126   0.0010   0.0076  -0.0014  -0.21    8.2
2020/03/17 00:00:56.000       -13.9064         7.0747         0.2190   1   9   0.0049   0.0077   0.0125   0.0015   0.0075  -0.0016  -0.01    8.2
2020/03/17 00:00:56.200       -13.9047         7.0738         0.2194   1   9   0.0048   0.0078   0.0127   0.0010   0.0076  -0.0015  -0.81    8.3
2020/03/17 00:00:56.400       -13.9044         7.0731         0.2189   1   9   0.0050   0.0077   0.0126   0.0009   0.0076  -0.0014  -0.61    8.3
2020/03/17 00:00:56.600       -13.9054         7.0740         0.2171   1   9   0.0048   0.0079   0.0126   0.0013   0.0075  -0.0015  -0.41    8.3
2020/03/17 00:00:56.800       -13.9041         7.0733         0.2181   1   9   0.0049   0.0078   0.0126   0.0010   0.0076  -0.0013  -0.21    8.3
2020/03/17 00:00:57.000       -13.9050         7.0723         0.2171   1   9   0.0049   0.0077   0.0125   0.0001   0.0075  -0.0014  -0.01    8.3
2020/03/17 00:00:57.200       -13.9063         7.0709         0.2167   1   9   0.0049   0.0078   0.0127  -0.0011   0.0076  -0.0007  -0.81    8.3
2020/03/17 00:00:57.400       -13.9053         7.0739         0.2172   1   9   0.0047   0.0078   0.0126  -0.0004   0.0075  -0.0009  -0.61    8.3
2020/03/17 00:00:57.600       -13.9058         7.0761         0.2198   1   9   0.0051   0.0077   0.0126   0.0011   0.0076  -0.0015  -0.41    8.3
2020/03/17 00:00:57.800       -13.9050         7.0749         0.2188   1   9   0.0046   0.0078   0.0127   0.0012   0.0076  -0.0016  -0.21    8.4
2020/03/17 00:00:58.000       -13.9054         7.0728         0.2185   1   9   0.0047   0.0077   0.0125   0.0009   0.0075  -0.0014  -0.01    8.4
2020/03/17 00:00:58.200       -13.9075         7.0742         0.2181   1   9   0.0047   0.0077   0.0127   0.0014   0.0076  -0.0016  -0.81    8.4
2020/03/17 00:00:58.400       -13.9073         7.0738         0.2217   1   9   0.0048   0.0078   0.0126   0.0006   0.0076  -0.0013  -0.61    8.4
2020/03/17 00:00:58.600       -13.9054         7.0746         0.2175   1   9   0.0048   0.0079   0.0126   0.0008   0.0075  -0.0012  -0.41    8.4
2020/03/17 00:00:58.800       -13.9052         7.0760         0.2173   1   9   0.0047   0.0078   0.0126   0.0013   0.0077  -0.0014  -0.21    8.4
2020/03/17 00:00:59.000       -13.9063         7.0761         0.2212   1   9   0.0047   0.0077   0.0125   0.0009   0.0075  -0.0012  -0.01    8.4
2020/03/17 00:00:59.200       -13.9067         7.0742         0.2203   1   9   0.0050   0.0078   0.0127   0.0005   0.0076  -0.0010  -0.81    8.4
2020/03/17 00:00:59.400       -13.9054         7.0743         0.2169   1   9   0.0050   0.0077   0.0126   0.0008   0.0076  -0.0011  -0.61    8.5
2020/03/17 00:00:59.600       -13.9063         7.0745         0.2183   1   9   0.0048   0.0077   0.0126   0.0011   0.0076  -0.0012  -0.41    8.5
2020/03/17 00:00:59.800       -13.9072         7.0748         0.2177   1   9   0.0048   0.0078   0.0127   0.0015   0.0076  -0.0018  -0.21    8.5
2020/03/17 00:01:00.000       -13.9063         7.0729         0.2183   1   9   0.0049   0.0077   0.0125   0.0014   0.0075  -0.0018  -0.01    8.5
2020/03/17 00:01:00.200       -13.9076         7.0745         0.2191   1   9   0.0048   0.0078   0.0127   0.0009   0.0076  -0.0014  -0.81    8.5
2020/03/17 00:01:00.400       -13.9074         7.0737         0.2182   1   9   0.0047   0.0078   0.0126   0.0011   0.0076  -0.0014  -0.61    8.5
2020/03/17 00:01:00.600       -13.9086         7.0730         0.2136   1   9   0.0047   0.0078   0.0126   0.0006   0.0075  -0.0009  -0.41    8.5
2020/03/17 00:01:00.800       -13.9093         7.0739         0.2170   1   9   0.0049   0.0078   0.0127   0.0009   0.0076  -0.0011  -0.21    8.5
2020/03/17 00:01:01.000       -13.9091         7.0729         0.2163   1   9   0.0045   0.0078   0.0125   0.0013   0.0075  -0.0017  -0.01    8.5
2020/03/17 00:01:01.200       -13.9094         7.0740         0.2150   1   9   0.0049   0.0078   0.0127   0.0003   0.0076  -0.0012  -0.81    8.5
2020/03/17 00:01:01.400       -13.9087         7.0732         0.2136   1   9   0.0048   0.0078   0.0126   0.0013   0.0075  -0.0017  -0.61    8.5
2020/03/17 00:01:01.600       -13.9064         7.0750         0.2176   1   9   0.0049   0.0078   0.0126   0.0004   0.0076  -0.0011  -0.41    8.6
2020/03/17 00:01:01.800       -13.9078         7.0760         0.2148   1   9   0.0048   0.0078   0.0126   0.0017   0.0076  -0.0017  -0.21    8.6
2020/03/17 00:01:02.000       -13.9082         7.0761         0.2149   1   9   0.0048   0.0077   0.0125   0.0008   0.0075  -0.0014  -0.01    8.6
2020/03/17 00:01:02.200       -13.9081         7.0742         0.2169   1   9   0.0050   0.0078   0.0126   0.0013   0.0076  -0.0016  -0.81    8.6
2020/03/17 00:01:02.400       -13.9077         7.0738         0.2190   1   9   0.0047   0.0078   0.0126   0.0008   0.0075  -0.0010  -0.61    8.6
2020/03/17 00:01:02.600       -13.9069         7.0764         0.2191   1   9   0.0048   0.0078   0.0126  -0.0006   0.0076  -0.0010  -0.41    8.6
2020/03/17 00:01:02.800       -13.9073         7.0764         0.2192   1   9   0.0047   0.0078   0.0127  -0.0007   0.0076  -0.0011  -0.21    8.6
2020/03/17 00:01:03.000       -13.9088         7.0730         0.2168   1   9   0.0047   0.0077   0.0125   0.0012   0.0075  -0.0011  -0.01    8.6
2020/03/17 00:01:03.200       -13.9087         7.0750         0.2206   1   9   0.0048   0.0078   0.0127   0.0009   0.0076  -0.0014  -0.81    8.6
2020/03/17 00:01:03.400       -13.9080         7.0762         0.2195   1   9   0.0048   0.0078   0.0126  -0.0005   0.0075  -0.0007  -0.61    8.6
2020/03/17 00:01:03.600       -13.9073         7.0747         0.2193   1   9   0.0048   0.0077   0.0126   0.0010   0.0076  -0.0016  -0.41    8.7
2020/03/17 00:01:03.800       -13.9085         7.0741         0.2168   1   9   0.0048   0.0078   0.0127  -0.0005   0.0076  -0.0010  -0.21    8.7
2020/03/17 00:01:04.000       -13.9085         7.0749         0.2156   1   9   0.0050   0.0076   0.0125   0.0014   0.0076  -0.0015  -0.01    8.7
2020/03/17 00:01:04.200       -13.9075         7.0740         0.2151   1   9   0.0049   0.0078   0.0127   0.0011   0.0076  -0.0012  -0.81    8.7
2020/03/17 00:01:04.400       -13.9084         7.0728         0.2144   1   9   0.0047   0.0077   0.0126   0.0011   0.0076  -0.0016  -0.61    8.7
2020/03/17 00:01:04.600       -13.9086         7.0753         0.2195   1   9   0.0048   0.0077   0.0126   0.0012   0.0076  -0.0016  -0.41    8.7
2020/03/17 00:01:04.800       -13.9093         7.0773         0.2194   1   9   0.0048   0.0078   0.0127   0.0014   0.0075  -0.0017  -0.21    8.7
2020/03/17 00:01:05.000       -13.9074         7.0755         0.2188   1   9   0.0048   0.0077   0.0125   0.0008   0.0075  -0.0011  -0.01    8.8
2020/03/17 00:01:05.200       -13.9084         7.0773         0.2173   1   9   0.0046   0.0079   0.0127   0.0006   0.0076  -0.0014  -0.81    8.8
2020/03/17 00:01:05.400       -13.9083         7.0757         0.2174   1   9   0.0047   0.0078   0.0126   0.0007   0.0076  -0.0014  -0.61    8.8
2020/03/17 00:01:05.600       -13.9097         7.0757         0.2208   1   9   0.0048   0.0077   0.0126   0.0013   0.0075  -0.0015  -0.41    8.8
2020/03/17 00:01:05.800       -13.9094         7.0765         0.2162   1   9   0.0049   0.0078   0.0127   0.0008   0.0076  -0.0015  -0.21    8.8
2020/03/17 00:01:06.000       -13.9080         7.0757         0.2149   1   9   0.0047   0.0077   0.0125   0.0018   0.0075  -0.0020  -0.01    8.8
2020/03/17 00:01:06.200       -13.9096         7.0761         0.2179   1   9   0.0049   0.0078   0.0126  -0.0004   0.0076  -0.0011  -0.81    8.8
2020/03/17 00:01:06.400       -13.9078         7.0754         0.2133   1   9   0.0048   0.0078   0.0126   0.0011   0.0076  -0.0013  -0.61    8.8
2020/03/17 00:01:06.600       -13.9071         7.0765         0.2162   1   9   0.0047   0.0077   0.0126   0.0006   0.0076  -0.0011  -0.41    8.8
2020/03/17 00:01:06.800       -13.9082         7.0755         0.2159   1   9   0.0049   0.0078   0.0127   0.0005   0.0076  -0.0012  -0.21    8.9
2020/03/17 00:01:07.000       -13.9081         7.0757         0.2158   1   9   0.0045   0.0078   0.0125   0.0005   0.0075  -0.0009  -0.01    8.9
2020/03/17 00:01:07.200       -13.9084         7.0755         0.2149   1   9   0.0049   0.0078   0.0126   0.0007   0.0077  -0.0011  -0.81    8.9
2020/03/17 00:01:07.400       -13.9084         7.0764         0.2145   1   9   0.0047   0.0078   0.0126   0.0014   0.0075  -0.0013  -0.61    8.9
2020/03/17 00:01:07.600       -13.9088         7.0757         0.2131   1   9   0.0047   0.0077   0.0126   0.0010   0.0076  -0.0015  -0.41    8.9
2020/03/17 00:01:07.800       -13.9086         7.0768         0.2166   1   9   0.0048   0.0078   0.0126   0.0013   0.0076  -0.0014  -0.21    8.9
2020/03/17 00:01:08.000       -13.9076         7.0751         0.2149   1   9   0.0047   0.0077   0.0125   0.0011   0.0075  -0.0011  -0.01    8.9
2020/03/17 00:01:08.200       -13.9084         7.0753         0.2132   1   9   0.0049   0.0077   0.0127   0.0006   0.0076  -0.0013  -0.81    8.9
2020/03/17 00:01:08.400       -13.9079         7.0739         0.2143   1   9   0.0049   0.0077   0.0126  -0.0006   0.0076  -0.0005  -0.61    8.9
2020/03/17 00:01:08.600       -13.9081         7.0741         0.2147   1   9   0.0048   0.0078   0.0126   0.0011   0.0075  -0.0014  -0.41    8.9
2020/03/17 00:01:08.800       -13.9083         7.0708         0.2121   1   9   0.0048   0.0078   0.0127   0.0009   0.0076  -0.0014  -0.21    8.9
2020/03/17 00:01:09.000       -13.9078         7.0736         0.2164   1   9   0.0046   0.0077   0.0125   0.0013   0.0075  -0.0014  -0.01    9.0
2020/03/17 00:01:09.200       -13.9074         7.0749         0.2177   1   9   0.0050   0.0079   0.0126   0.0011   0.0076  -0.0012  -0.81    9.0
2020/03/17 00:01:09.400       -13.9085         7.0735         0.2158   1   9   0.0049   0.0078   0.0126   0.0009   0.0075  -0.0013  -0.61    9.0
2020/03/17 00:01:09.600       -13.9078         7.0727         0.2137   1   9   0.0048   0.0077   0.0126   0.0008   0.0075  -0.0012  -0.41    9.0
2020/03/17 00:01:09.800       -13.9085         7.0728         0.2144   1   9   0.0046   0.0078   0.0127   0.0005   0.0075  -0.0010  -0.21    9.0
2020/03/17 00:01:10.000       -13.9069         7.0741         0.2160   1  10   0.0048   0.0078   0.0125   0.0013   0.0075  -0.0016  -0.01    9.0
2020/03/17 00:01:10.200       -13.9056         7.0746         0.2156   1  10   0.0050   0.0069   0.0113  -0.0005   0.0061  -0.0012  -0.81    9.0
2020/03/17 00:01:10.400       -13.9081         7.0748         0.2158   1  10   0.0050   0.0066   0.0108   0.0006   0.0054  -0.0013  -0.61    9.0
2020/03/17 00:01:10.600       -13.9073         7.0749         0.2154   1  10   0.0048   0.0064   0.0105  -0.0008   0.0051  -0.0012  -0.41    9.1
2020/03/17 00:01:10.800       -13.9076         7.0734         0.2126   1  10   0.0047   0.0062   0.0103   0.0003   0.0050  -0.0016  -0.21    9.1
2020/03/17 00:01:11.000       -13.9076         7.0728         0.2140   1  10   0.0046   0.0062   0.0102  -0.0008   0.0048  -0.0013  -0.01    9.1
2020/03/17 00:01:11.200       -13.9063         7.0740         0.2148   1  10   0.0048   0.0060   0.0101   0.0013   0.0048  -0.0018  -0.81    9.1
2020/03/17 00:01:11.400       -13.9073         7.0729         0.2131   1  10   0.0050   0.0061   0.0101  -0.0014   0.0046  -0.0010  -0.61    9.1
2020/03/17 00:01:11.600       -13.9076         7.0736         0.2134   1  10   0.0049   0.0060   0.0100   0.0003   0.0045  -0.0011  -0.41    9.2
2020/03/17 00:01:11.800       -13.9075         7.0742         0.2150   1  10   0.0050   0.0060   0.0101   0.0008   0.0045  -0.0014  -0.21    9.2
2020/03/17 00:01:12.000       -13.9079         7.0725         0.2129   1  10   0.0050   0.0060   0.0099  -0.0006   0.0045  -0.0013  -0.01    9.2
2020/03/17 00:01:12.200       -13.9077         7.0746         0.2146   1  10   0.0048   0.0061   0.0100   0.0007   0.0045  -0.0011  -0.81    9.2
2020/03/17 00:01:12.400       -13.9069         7.0745         0.2116   1  10   0.0048   0.0061   0.0100   0.0002   0.0043  -0.0015  -0.61    9.2
2020/03/17 00:01:12.600       -13.9079         7.0729         0.2149   1  10   0.0048   0.0059   0.0099   0.0012   0.0045  -0.0016  -0.41    9.2
2020/03/17 00:01:12.800       -13.9063         7.0735         0.2153   1  10   0.0049   0.0060   0.0100  -0.0007   0.0044  -0.0014  -0.21    9.2
2020/03/17 00:01:13.000       -13.9075         7.0728         0.2142   1  10   0.0049   0.0060   0.0099   0.0011   0.0043  -0.0019  -0.01    9.2
2020/03/17 00:01:13.200       -13.9072         7.0722         0.2147   1  10   0.0048   0.0061   0.0099   0.0003   0.0045  -0.0011  -0.81    9.2
2020/03/17 00:01:13.400       -13.9066         7.0730         0.2131   1  10   0.0050   0.0059   0.0098   0.0013   0.0042  -0.0015  -0.61    9.2
2020/03/17 00:01:13.600       -13.9053         7.0727         0.2129   1  10   0.0049   0.0059   0.0099   0.0007   0.0042  -0.0014  -0.41    9.2
2020/03/17 00:01:13.800       -13.9068         7.0718         0.2129   1  10   0.0046   0.0059   0.0099   0.0012   0.0043  -0.0020  -0.21    9.2
2020/03/17 00:01:14.000       -13.9068         7.0729         0.2155   1  10   0.0047   0.0060   0.0098   0.0014   0.0041  -0.0016  -0.01    9.2
2020/03/17 00:01:14.200       -13.9061         7.0739         0.2159   1  10   0.0047   0.0059   0.0099   0.0014   0.0042  -0.0018  -0.81    9.2
2020/03/17 00:01:14.400       -13.9065         7.0733         0.2153   1  10   0.0050   0.0058   0.0098  -0.0003   0.0043  -0.0010  -0.61    9.2
2020/03/17 00:01:14.600       -13.9068         7.0753         0.2155   1  10   0.0050   0.0059   0.0099   0.0014   0.0043  -0.0016  -0.41    9.2
2020/03/17 00:01:14.800       -13.9058         7.0743         0.2162   1  10   0.0047   0.0060   0.0099   0.0015   0.0042  -0.0020  -0.21    9.2
2020/03/17 00:01:15.000       -13.9077         7.0734         0.2159   1  10   0.0046   0.0059   0.0098   0.0014   0.0041  -0.0016  -0.01    9.2
2020/03/17 00:01:15.200       -13.9077         7.0745         0.2158   1  10   0.0048   0.0059   0.0099   0.0011   0.0042  -0.0015  -0.81    9.2
2020/03/17 00:01:15.400       -13.9071         7.0727         0.2150   1  10   0.0046   0.0059   0.0098  -0.0003   0.0041  -0.0014  -0.61    9.2
2020/03/17 00:01:15.600       -13.9065         7.0736         0.2152   1  10   0.0047   0.0058   0.0098   0.0009   0.0041  -0.0014  -0.41    9.2
2020/03/17 00:01:15.800       -13.9059         7.0749         0.2131   1  10   0.0047   0.0059   0.0098   0.0013   0.0042  -0.0014  -0.21    9.2
2020/03/17 00:01:16.000       -13.9064         7.0766         0.2157   1  10   0.0045   0.0059   0.0098   0.0009   0.0041  -0.0014  -0.01    9.2
2020/03/17 00:01:16.200       -13.9052         7.0754         0.2148   1  10   0.0048   0.0058   0.0099   0.0011   0.0040  -0.0015  -0.81    9.2
2020/03/17 00:01:16.400       -13.9047         7.0752         0.2151   1  10   0.0048   0.0059   0.0098  -0.0010   0.0041  -0.0010  -0.61    9.2
2020/03/17 00:01:16.600       -13.9044         7.0752         0.2165   1  10   0.0048   0.0059   0.0097   0.0009   0.0043  -0.0018  -0.41    9.2
2020/03/17 00:01:16.800       -13.9058         7.0751         0.2168   1  10   0.0048   0.0058   0.0099   0.0015   0.0041  -0.0014  -0.21    9.2
2020/03/17 00:01:17.000       -13.9056         7.0763         0.2177   1  10   0.0048   0.0059   0.0098  -0.0000   0.0042  -0.0007  -0.01    9.2
2020/03/17 00:01:17.200       -13.9049         7.0732         0.2156   1  10   0.0048   0.0059   0.0097   0.0006   0.0041  -0.0012  -0.81    3.3
2020/03/17 00:01:17.400       -13.9064         7.0745         0.2149   1  10   0.0048   0.0059   0.0098   0.0010   0.0041  -0.0015  -0.61    3.4
2020/03/17 00:01:17.600       -13.9070         7.0737         0.2157   1  10   0.0048   0.0058   0.0097  -0.0008   0.0040  -0.0006  -0.41    3.4
2020/03/17 00:01:17.800       -13.9058         7.0736         0.2169   1  10   0.0049   0.0059   0.0098   0.0007   0.0040  -0.0010  -0.21    3.5
2020/03/17 00:01:18.000       -13.9057         7.0757         0.2154   1  10   0.0046   0.0058   0.0096  -0.0008   0.0041  -0.0007  -0.01    3.6
2020/03/17 00:01:18.200       -13.9062         7.0743         0.2177   1  10   0.0048   0.0058   0.0097  -0.0008   0.0040  -0.0014  -0.81    3.6
2020/03/17 00:01:18.400       -13.9068         7.0741         0.2159   1  10   0.0045   0.0058   0.0097   0.0012   0.0040  -0.0016  -0.61    3.7
2020/03/17 00:01:18.600       -13.9062         7.0739         0.2179   1  10   0.0049   0.0058   0.0097  -0.0007   0.0039  -0.0011  -0.41    3.7
2020/03/17 00:01:18.800       -13.9061         7.0731         0.2184   1  10   0.0050   0.0060   0.0097   0.0008   0.0040  -0.0012  -0.21    3.8
2020/03/17 00:01:19.000       -13.9074         7.0743         0.2172   1  10   0.0047   0.0057   0.0096   0.0013   0.0040  -0.0018  -0.01    3.8
2020/03/17 00:01:19.200       -13.9057         7.0749         0.2179   1  10   0.0049   0.0058   0.0097  -0.0003   0.0040  -0.0015  -0.81    3.9
2020/03/17 00:01:19.400       -13.9059         7.0733         0.2169   1  10   0.0048   0.0058   0.0097   0.0012   0.0041  -0.0015  -0.61    3.9
2020/03/17 00:01:19.600       -13.9071         7.0736         0.2181   1  10   0.0047   0.0059   0.0097   0.0017   0.0039  -0.0018  -0.41    4.0
2020/03/17 00:01:19.800       -13.9059         7.0720         0.2163   1  10   0.0050   0.0058   0.0097   0.0003   0.0041  -0.0013  -0.21    4.1
2020/03/17 00:01:20.000       -13.9056         7.0724         0.2165   1  10   0.0046   0.0059   0.0097   0.0005   0.0039  -0.0009  -0.01    4.1
2020/03/17 00:01:20.200       -13.9064         7.0735         0.2190   1  10   0.0048   0.0059   0.0097  -0.0007   0.0040  -0.0015  -0.81    4.2
2020/03/17 00:01:20.400       -13.9073         7.0721         0.2181   1  10   0.0047   0.0058   0.0097   0.0009   0.0039  -0.0016  -0.61    4.2
2020/03/17 00:01:20.600       -13.9070         7.0729         0.2186   1  10   0.0048   0.0058   0.0097  -0.0005   0.0040  -0.0011  -0.41    4.3
2020/03/17 00:01:20.800       -13.9072         7.0711         0.2151   1  10   0.0045   0.0057   0.0097   0.0009   0.0040  -0.0018  -0.21    4.3
2020/03/17 00:01:21.000       -13.9084         7.0731         0.2169   1  10   0.0047   0.0059   0.0097   0.0012   0.0039  -0.0013  -0.01    4.4
2020/03/17 00:01:21.200       -13.9067         7.0730         0.2175   1  10   0.0048   0.0059   0.0098  -0.0003   0.0040  -0.0014  -0.81    4.5
2020/03/17 00:01:21.400       -13.9075         7.0725         0.2147   1  10   0.0046   0.0060   0.0098   0.0005   0.0039  -0.0018  -0.61    4.5
2020/03/17 00:01:21.600       -13.9073         7.0729         0.2166   1  10   0.0050   0.0058   0.0097   0.0013   0.0041  -0.0018  -0.41    4.6
2020/03/17 00:01:21.800       -13.9073         7.0722         0.2190   1  10   0.0052   0.0058   0.0098  -0.0003   0.0040  -0.0012  -0.21    4.6
2020/03/17 00:01:22.000       -13.9067         7.0725         0.2167   1  10   0.0049   0.0058   0.0096  -0.0006   0.0040  -0.0013  -0.01    4.7
2020/03/17 00:01:22.200       -13.9075         7.0715         0.2181   1  10   0.0047   0.0058   0.0098   0.0014   0.0039  -0.0017  -0.81    4.7
2020/03/17 00:01:22.400       -13.9074         7.0710         0.2168   1  10   0.0048   0.0058   0.0097   0.0009   0.0040  -0.0016  -0.61    4.8
2020/03/17 00:01:22.600       -13.9058         7.0718         0.2163   1  10   0.0047   0.0058   0.0097   0.0013   0.0040  -0.0016  -0.41    4.9
2020/03/17 00:01:22.800       -13.9088         7.0737         0.2167   1  10   0.0049   0.0059   0.0097  -0.0004   0.0040  -0.0013  -0.21    4.9
2020/03/17 00:01:23.000       -13.9073         7.0710         0.2161   1  10   0.0050   0.0058   0.0097   0.0008   0.0041  -0.0015  -0.01    5.0
2020/03/17 00:01:23.200       -13.9089         7.0709         0.2191   1  10   0.0051   0.0060   0.0098  -0.0003   0.0039  -0.0012  -0.81    5.0
2020/03/17 00:01:23.400       -13.9090         7.0720         0.2173   1  10   0.0047   0.0058   0.0097   0.0010   0.0039  -0.0018  -0.61    5.1
2020/03/17 00:01:23.600       -13.9077         7.0726         0.2149   1  10   0.0048   0.0060   0.0097   0.0009   0.0038  -0.0017  -0.41    5.1
2020/03/17 00:01:23.800       -13.9086         7.0716         0.2148   1  10   0.0048   0.0059   0.0098   0.0011   0.0040  -0.0017  -0.21    5.2
2020/03/17 00:01:24.000       -13.9082         7.0728         0.2169   1  10   0.0046   0.0058   0.0097   0.0004   0.0040  -0.0013  -0.01    5.2
2020/03/17 00:01:24.200       -13.9093         7.0721         0.2182   1  10   0.0046   0.0058   0.0097   0.0011   0.0040  -0.0013  -0.81    5.3
2020/03/17 00:01:24.400       -13.9081         7.0731         0.2181   1  10   0.0046   0.0058   0.0097  -0.0008   0.0039  -0.0012  -0.61    5.3
2020/03/17 00:01:24.600       -13.9081         7.0710         0.2167   1  10   0.0050   0.0059   0.0097   0.0005   0.0039  -0.0013  -0.41    5.4
2020/03/17 00:01:24.800       -13.9085         7.0718         0.2163   1  10   0.0048   0.0059   0.0098   0.0009   0.0041  -0.0018  -0.21    5.4
2020/03/17 00:01:25.000       -13.9088         7.0710         0.2157   1  10   0.0052   0.0058   0.0096   0.0009   0.0040  -0.0015  -0.01    5.5
2020/03/17 00:01:25.200       -13.9072         7.0716         0.2179   1  10   0.0048   0.0059   0.0097  -0.0005   0.0040  -0.0010  -0.81    5.6
2020/03/17 00:01:25.400       -13.9088         7.0720         0.2180   1  10   0.0049   0.0057   0.0097   0.0003   0.0040  -0.0012  -0.61    5.6
2020/03/17 00:01:25.600       -13.9078         7.0718         0.2178   1  10   0.0048   0.0058   0.0097   0.0010   0.0040  -0.0014  -0.41    5.7
2020/03/17 00:01:25.800       -13.9085         7.0718         0.2215   1  10   0.0048   0.0059   0.0097   0.0013   0.0041  -0.0012  -0.21    5.7
2020/03/17 00:01:26.000       -13.9082         7.0735         0.2225   1  10   0.0047   0.0058   0.0097   0.0011   0.0040  -0.0013  -0.01    5.8
2020/03/17 00:01:26.200       -13.9072         7.0727         0.2215   1  10   0.0049   0.0058   0.0098   0.0003   0.0040  -0.0015  -0.81    5.8
2020/03/17 00:01:26.400       -13.9087         7.0727         0.2209   1  10   0.0047   0.0058   0.0096   0.0015   0.0040  -0.0018  -0.61    5.9
2020/03/17 00:01:26.600       -13.9078         7.0728         0.2168   1  10   0.0049   0.0059   0.0097   0.0013   0.0039  -0.0014  -0.41    5.9
2020/03/17 00:01:26.800       -13.9082         7.0722         0.2172   1  10   0.0047   0.0057   0.0097   0.0009   0.0040  -0.0015  -0.21    6.0
2020/03/17 00:01:27.000       -13.9084         7.0718         0.2164   1  10   0.0047   0.0058   0.0097   0.0007   0.0039  -0.0013  -0.01    6.0
2020/03/17 00:01:27.200       -13.9069         7.0710         0.2154   1  10   0.0051   0.0058   0.0098   0.0005   0.0040  -0.0012  -0.81    6.1
2020/03/17 00:01:27.400       -13.9074         7.0721         0.2174   1  10   0.0049   0.0059   0.0097  -0.0006   0.0039  -0.0012  -0.61    6.1
2020/03/17 00:01:27.600       -13.9078         7.0719         0.2198   1  10   0.0049   0.0057   0.0096   0.0016   0.0041  -0.0016  -0.41    6.2
2020/03/17 00:01:27.800       -13.9091         7.0712         0.2202   1  10   0.0047   0.0058   0.0097   0.0010   0.0039  -0.0013  -0.21    6.2
2020/03/17 00:01:28.000       -13.9073         7.0713         0.2184   1  10   0.0048   0.0059   0.0097   0.0013   0.0038  -0.0016  -0.01    6.3
2020/03/17 00:01:28.200       -13.9067         7.0710         0.2190   1  10   0.0048   0.0057   0.0097   0.0010   0.0039  -0.0014  -0.81    6.3
2020/03/17 00:01:28.400       -13.9080         7.0717         0.2187   1  10   0.0048   0.0058   0.0097   0.0013   0.0040  -0.0014  -0.61    6.4
2020/03/17 00:01:28.600       -13.9070         7.0731         0.2205   1  10   0.0048   0.0059   0.0097  -0.0011   0.0039  -0.0010  -0.41    6.5
2020/03/17 00:01:28.800       -13.9053         7.0736         0.2188   1  10   0.0048   0.0058   0.0097   0.0007   0.0040  -0.0015  -0.21    6.5
2020/03/17 00:01:29.000       -13.9066         7.0737         0.2206   1  10   0.0047   0.0057   0.0096  -0.0008   0.0040  -0.0013  -0.01    6.6
2020/03/17 00:01:29.200       -13.9071         7.0743         0.2218   1  10   0.0047   0.0057   0.0098   0.0016   0.0040  -0.0017  -0.81    6.6
2020/03/17 00:01:29.400       -13.9068         7.0722         0.2191   1  10   0.0047   0.0057   0.0096   0.0015   0.0041  -0.0016  -0.61    6.7
2020/03/17 00:01:29.600       -13.9095         7.0724         0.2192   1  10   0.0048   0.0059   0.0097   0.0003   0.0039  -0.0016  -0.41    6.7
2020/03/17 00:01:29.800       -13.9087         7.0716         0.2189   1  10   0.0045   0.0058   0.0098   0.0011   0.0039  -0.0017  -0.21    6.8
2020/03/17 00:01:30.000       -13.9080         7.0716         0.2199   1  10   0.0049   0.0059   0.0097   0.0005   0.0039  -0.0011  -0.01    6.8
2020/03/17 00:01:30.200       -13.9102         7.0713         0.2181   1  10   0.0048   0.0058   0.0098   0.0005   0.0039  -0.0017  -0.81    6.9
2020/03/17 00:01:30.400       -13.9091         7.0722         0.2187   1  10   0.0048   0.0058   0.0097   0.0008   0.0040  -0.0014  -0.61    6.9
2020/03/17 00:01:30.600       -13.9081         7.0718         0.2193   1  10   0.0049   0.0058   0.0096   0.0011   0.0041  -0.0015  -0.41    7.0
2020/03/17 00:01:30.800       -13.9092         7.0711         0.2203   1  10   0.0050   0.0058   0.0097   0.0007   0.0040  -0.0012  -0.21    7.0
2020/03/17 00:01:31.000       -13.9093         7.0725         0.2172   1  10   0.0050   0.0058   0.0097   0.0013   0.0039  -0.0014  -0.01    7.1
2020/03/17 00:01:31.200       -13.9087         7.0712         0.2189   1  10   0.0050   0.0059   0.0097  -0.0009   0.0040  -0.0014  -0.81    7.1
2020/03/17 00:01:31.400       -13.9094         7.0706         0.2172   1  10   0.0049   0.0059   0.0097   0.0012   0.0040  -0.0010  -0.61    7.2
2020/03/17 00:01:31.600       -13.9089         7.0703         0.2176   1  10   0.0048   0.0057   0.0097  -0.0005   0.0039  -0.0012  -0.41    7.2
2020/03/17 00:01:31.800       -13.9098         7.0706         0.2194   1  10   0.0048   0.0059   0.0098   0.0010   0.0040  -0.0018  -0.21    7.3
2020/03/17 00:01:32.000       -13.9097         7.0721         0.2197   1  10   0.0047   0.0058   0.0097   0.0008   0.0039  -0.0014  -0.01    7.3
2020/03/17 00:01:32.200       -13.9102         7.0711         0.2187   1  10   0.0048   0.0058   0.0097   0.0010   0.0040  -0.0017  -0.81    7.4
2020/03/17 00:01:32.400       -13.9094         7.0720         0.2198   1  10   0.0048   0.0058   0.0096  -0.0009   0.0040  -0.0014  -0.61    7.4
2020/03/17 00:01:32.600       -13.9077         7.0739         0.2189   1  10   0.0048   0.0059   0.0097   0.0008   0.0039  -0.0010  -0.41    7.5
2020/03/17 00:01:32.800       -13.9070         7.0722         0.2200   1  10   0.0048   0.0058   0.0098   0.0010   0.0039  -0.0019  -0.21    7.5
2020/03/17 00:01:33.000       -13.9073         7.0724         0.2186   1  10   0.0049   0.0059   0.0097  -0.0005   0.0039  -0.0011  -0.01    7.6
2020/03/17 00:01:33.200       -13.9081         7.0725         0.2215   1  10   0.0050   0.0059   0.0097  -0.0012   0.0040  -0.0005  -0.81    7.6
2020/03/17 00:01:33.400       -13.9077         7.0733         0.2211   1  10   0.0048   0.0057   0.0097   0.0010   0.0040  -0.0015  -0.61    7.7
2020/03/17 00:01:33.600       -13.9091         7.0727         0.2208   1  10   0.0047   0.0059   0.0097  -0.0006   0.0040  -0.0012  -0.41    7.7
2020/03/17 00:01:33.800       -13.9086         7.0738         0.2210   1  10   0.0048   0.0059   0.0098   0.0009   0.0039  -0.0014  -0.21    7.8
2020/03/17 00:01:34.000       -13.9078         7.0723         0.2203   1  10   0.0047   0.0058   0.0097   0.0012   0.0039  -0.0015  -0.01    7.8
2020/03/17 00:01:34.200       -13.9090         7.0715         0.2201   1  10   0.0048   0.0059   0.0097   0.0008   0.0039  -0.0013  -0.81    7.9
2020/03/17 00:01:34.400       -13.9085         7.0728         0.2209   1  10   0.0050   0.0058   0.0097  -0.0002   0.0040  -0.0013  -0.61    7.9
2020/03/17 00:01:34.600       -13.9076         7.0716         0.2161   1  10   0.0052   0.0059   0.0098   0.0007   0.0039  -0.0013  -0.41    7.9
2020/03/17 00:01:34.800       -13.9074         7.0706         0.2169   1  10   0.0049   0.0058   0.0098   0.0001   0.0041  -0.0013  -0.21    8.0
2020/03/17 00:01:35.000       -13.9085         7.0695         0.2168   1  10   0.0047   0.0059   0.0096   0.0005   0.0040  -0.0012  -0.01    8.0
2020/03/17 00:01:35.200       -13.9085         7.0717         0.2183   1  10   0.0048   0.0058   0.0098   0.0015   0.0040  -0.0015  -0.81    8.1
2020/03/17 00:01:35.400       -13.9077         7.0723         0.2170   1  10   0.0047   0.0058   0.0097  -0.0003   0.0039  -0.0015  -0.61    8.1
2020/03/17 00:01:35.600       -13.9088         7.0718         0.2192   1  10   0.0048   0.0057   0.0097   0.0015   0.0039  -0.0015  -0.41    8.2
2020/03/17 00:01:35.800       -13.9067         7.0724         0.2170   1  10   0.0048   0.0057   0.0097   0.0007   0.0038  -0.0016  -0.21    8.2
2020/03/17 00:01:36.000       -13.9085         7.0721         0.2178   1  10   0.0046   0.0058   0.0097   0.0015   0.0040  -0.0015  -0.01    8.3
2020/03/17 00:01:36.200       -13.9082         7.0734         0.2170   1  10   0.0047   0.0059   0.0097   0.0011   0.0041  -0.0015  -0.81    8.3
2020/03/17 00:01:36.400       -13.9077         7.0741         0.2218   1  10   0.0048   0.0057   0.0097   0.0003   0.0040  -0.0012  -0.61    8.3
2020/03/17 00:01:36.600       -13.9059         7.0723         0.2221   1  10   0.0045   0.0059   0.0097   0.0013   0.0040  -0.0014  -0.41    8.4
2020/03/17 00:01:36.800       -13.9064         7.0721         0.2202   1  10   0.0049   0.0059   0.0098   0.0009   0.0040  -0.0012  -0.21    8.4
2020/03/17 00:01:37.000       -13.9079         7.0733         0.2216   1  10   0.0048   0.0058   0.0097   0.0015   0.0039  -0.0017  -0.01    8.5
2020/03/17 00:01:37.200       -13.9078         7.0723         0.2218   1  10   0.0047   0.0059   0.0098   0.0013   0.0038  -0.0016  -0.81    8.5
2020/03/17 00:01:37.400       -13.9081         7.0726         0.2217   1  10   0.0049   0.0057   0.0097  -0.0002   0.0039  -0.0013  -0.61    8.5
2020/03/17 00:01:37.600       -13.9078         7.0724         0.2218   1  10   0.0049   0.0058   0.0097   0.0013   0.0040  -0.0010  -0.41    8.6
2020/03/17 00:01:37.800       -13.9089         7.0716         0.2191   1  10   0.0050   0.0058   0.0098   0.0012   0.0040  -0.0013  -0.21    8.6
2020/03/17 00:01:38.000       -13.9084         7.0720         0.2204   1  10   0.0046   0.0057   0.0096   0.0012   0.0039  -0.0014  -0.01    8.7
2020/03/17 00:01:38.200       -13.9097         7.0715         0.2187   1  10   0.0047   0.0059   0.0097   0.0014   0.0040  -0.0017  -0.81    8.7
2020/03/17 00:01:38.400       -13.9082         7.0720         0.2208   1  10   0.0048   0.0058   0.0097   0.0014   0.0040  -0.0015  -0.61    8.7
2020/03/17 00:01:38.600       -13.9078         7.0704         0.2217   1  10   0.0048   0.0060   0.0097   0.0003   0.0040  -0.0013  -0.41    8.8
2020/03/17 00:01:38.800       -13.9081         7.0728         0.2232   1  10   0.0050   0.0059   0.0097   0.0009   0.0038  -0.0013  -0.21    8.8
2020/03/17 00:01:39.000       -13.9083         7.0739         0.2214   1  10   0.0048   0.0059   0.0097   0.0010   0.0038  -0.0014  -0.01    8.9
2020/03/17 00:01:39.200       -13.9075         7.0720         0.2252   1  10   0.0049   0.0059   0.0097   0.0010   0.0040  -0.0015  -0.81    8.9
2020/03/17 00:01:39.400       -13.9059         7.0721         0.2225   1  10   0.0048   0.0059   0.0098   0.0009   0.0038  -0.0014  -0.61    8.9
2020/03/17 00:01:39.600       -13.9078         7.0726         0.2205   1  10   0.0050   0.0058   0.0097   0.0016   0.0039  -0.0016  -0.41    9.0
2020/03/17 00:01:39.800       -13.9074         7.0731         0.2233   1  10   0.0048   0.0058   0.0097  -0.0009   0.0041  -0.0011  -0.21    9.0
2020/03/17 00:01:40.000       -13.9077         7.0725         0.2252   1  10   0.0047   0.0057   0.0096   0.0005   0.0039  -0.0015  -0.01    9.1
2020/03/17 00:01:40.200       -13.9083         7.0713         0.2210   1  10   0.0048   0.0058   0.0097   0.0013   0.0041  -0.0011  -0.81    9.1
2020/03/17 00:01:40.400       -13.9066         7.0739         0.2226   1  10   0.0049   0.0058   0.0097   0.0007   0.0039  -0.0010  -0.61    9.2
2020/03/17 00:01:40.600       -13.9076         7.0714         0.2216   1  10   0.0048   0.0058   0.0096   0.0009   0.0040  -0.0010  -0.41    9.2
2020/03/17 00:01:40.800       -13.9076         7.0724         0.2185   1  10   0.0048   0.0058   0.0097   0.0013   0.0039  -0.0014  -0.21    9.2
2020/03/17 00:01:41.000       -13.9083         7.0703         0.2171   1  10   0.0048   0.0057   0.0096   0.0014   0.0039  -0.0014  -0.01    9.3
2020/03/17 00:01:41.200       -13.9072         7.0727         0.2193   1  10   0.0050   0.0058   0.0097  -0.0005   0.0041  -0.0013  -0.81    9.3
2020/03/17 00:01:41.400       -13.9080         7.0729         0.2202   1  10   0.0049   0.0058   0.0097   0.0005   0.0040  -0.0012  -0.61    9.3
2020/03/17 00:01:41.600       -13.9061         7.0736         0.2193   1  10   0.0048   0.0059   0.0097   0.0011   0.0040  -0.0016  -0.41    9.4
2020/03/17 00:01:41.800       -13.9065         7.0726         0.2209   1  10   0.0051   0.0059   0.0097   0.0007   0.0040  -0.0015  -0.21    9.4
2020/03/17 00:01:42.000       -13.9075         7.0734         0.2219   1  10   0.0045   0.0058   0.0096   0.0009   0.0039  -0.0014  -0.01    9.5
2020/03/17 00:01:42.200       -13.9080         7.0739         0.2224   1  10   0.0050   0.0059   0.0098  -0.0007   0.0039  -0.0007  -0.81    9.5
2020/03/17 00:01:42.400       -13.9074         7.0750         0.2203   1  10   0.0047   0.0057   0.0097   0.0010   0.0040  -0.0017  -0.61    9.6
2020/03/17 00:01:42.600       -13.9079         7.0729         0.2221   1  10   0.0046   0.0057   0.0097   0.0010   0.0040  -0.0018  -0.41    9.6
2020/03/17 00:01:42.800       -13.9069         7.0722         0.2192   1  10   0.0046   0.0057   0.0097  -0.0004   0.0041  -0.0013  -0.21    9.7
2020/03/17 00:01:43.000       -13.9078         7.0716         0.2175   1  10   0.0046   0.0058   0.0096  -0.0002   0.0041  -0.0011  -0.01    9.7
2020/03/17 00:01:43.200       -13.9077         7.0729         0.2195   1  10   0.0048   0.0057   0.0097   0.0012   0.0040  -0.0017  -0.81    9.7
2020/03/17 00:01:43.400       -13.9070         7.0740         0.2218   1  10   0.0047   0.0057   0.0097   0.0003   0.0039  -0.0014  -0.61    9.8
2020/03/17 00:01:43.600       -13.9070         7.0726         0.2202   1  10   0.0047   0.0058   0.0096   0.0014   0.0041  -0.0015  -0.41    9.8
2020/03/17 00:01:43.800       -13.9058         7.0718         0.2219   1  10   0.0049   0.0058   0.0097  -0.0003   0.0038  -0.0013  -0.21    9.9
2020/03/17 00:01:44.000       -13.9069         7.0721         0.2206   1  10   0.0047   0.0058   0.0096   0.0012   0.0039  -0.0016  -0.01    9.9
2020/03/17 00:01:44.200       -13.9077         7.0743         0.2239   1  10   0.0048   0.0058   0.0097   0.0009   0.0040  -0.0012  -0.81   10.0
2020/03/17 00:01:44.400       -13.9068         7.0737         0.2236   1  10   0.0048   0.0058   0.0097   0.0010   0.0040  -0.0013  -0.61   10.0
2020/03/17 00:01:44.600       -13.9072         7.0738         0.2248   1  10   0.0048   0.0057   0.0097   0.0009   0.0040  -0.0015  -0.41   10.0
2020/03/17 00:01:44.800       -13.9069         7.0739         0.2238   1  10   0.0047   0.0059   0.0097   0.0013   0.0040  -0.0017  -0.21   10.1
2020/03/17 00:01:45.000       -13.9076         7.0736         0.2222   1  10   0.0048   0.0057   0.0097   0.0012   0.0039  -0.0019  -0.01   10.1
2020/03/17 00:01:45.200       -13.9064         7.0739         0.2240   1  10   0.0048   0.0058   0.0097   0.0013   0.0041  -0.0016  -0.81   10.1
2020/03/17 00:01:45.400       -13.9074         7.0746         0.2230   1  10   0.0049   0.0059   0.0097   0.0011   0.0039  -0.0012  -0.61   10.2
2020/03/17 00:01:45.600       -13.9059         7.0734         0.2220   1  10   0.0051   0.0058   0.0096  -0.0007   0.0040  -0.0013  -0.41   10.2
2020/03/17 00:01:45.800       -13.9086         7.0737         0.2233   1  10   0.0049   0.0058   0.0097   0.0016   0.0041  -0.0016  -0.21   10.3
2020/03/17 00:01:46.000       -13.9082         7.0743         0.2248   1  10   0.0047   0.0058   0.0097   0.0009   0.0040  -0.0015  -0.01   10.3
2020/03/17 00:01:46.200       -13.9077         7.0737         0.2236   1  10   0.0048   0.0058   0.0097  -0.0009   0.0040  -0.0009  -0.81   10.3
2020/03/17 00:01:46.400       -13.9075         7.0724         0.2204   1  10   0.0048   0.0058   0.0097   0.0005   0.0040  -0.0013  -0.61   10.4
2020/03/17 00:01:46.600       -13.9078         7.0718         0.2200   1  10   0.0049   0.0058   0.0097   0.0012   0.0038  -0.0016  -0.41   10.4
2020/03/17 00:01:46.800       -13.9091         7.0738         0.2202   1  10   0.0049   0.0058   0.0098   0.0014   0.0039  -0.0015  -0.21   10.5
2020/03/17 00:01:47.000       -13.9082         7.0720         0.2181   1  10   0.0048   0.0058   0.0097   0.0008   0.0038  -0.0014  -0.01   10.5
2020/03/17 00:01:47.200       -13.9078         7.0720         0.2190   1  10   0.0050   0.0059   0.0097  -0.0003   0.0039  -0.0009  -0.81   10.5
2020/03/17 00:01:47.400       -13.9079         7.0713         0.2206   1  10   0.0048   0.0057   0.0097   0.0009   0.0040  -0.0015  -0.61   10.6
2020/03/17 00:01:47.600       -13.9081         7.0726         0.2198   1  10   0.0046   0.0059   0.0097   0.0007   0.0040  -0.0014  -0.41   10.6
2020/03/17 00:01:47.800       -13.9076         7.0719         0.2207   1  10   0.0048   0.0057   0.0096   0.0012   0.0041  -0.0016  -0.21   10.7
2020/03/17 00:01:48.000       -13.9063         7.0726         0.2216   1  10   0.0050   0.0058   0.0096   0.0010   0.0039  -0.0014  -0.01   10.7
2020/03/17 00:01:48.200       -13.9072         7.0735         0.2196   1  10   0.0048   0.0058   0.0097   0.0006   0.0039  -0.0014  -0.81   10.7
2020/03/17 00:01:48.400       -13.9069         7.0726         0.2208   1  10   0.0047   0.0058   0.0097   0.0008   0.0041  -0.0013  -0.61   10.8
2020/03/17 00:01:48.600       -13.9072         7.0725         0.2191   1  10   0.0047   0.0058   0.0097  -0.0004   0.0039  -0.0012  -0.41   10.8
2020/03/17 00:01:48.800       -13.9068         7.0744         0.2210   1  10   0.0050   0.0058   0.0097   0.0011   0.0040  -0.0019  -0.21   10.8
2020/03/17 00:01:49.000       -13.9082         7.0743         0.2188   1  10   0.0049   0.0058   0.0096  -0.0006   0.0039  -0.0014  -0.01   10.8
2020/03/17 00:01:49.200       -13.9068         7.0738         0.2197   1  10   0.0049   0.0059   0.0098   0.0012   0.0037  -0.0016  -0.81   10.8
2020/03/17 00:01:49.400       -13.9072         7.0737         0.2222   1  10   0.0047   0.0058   0.0097   0.0002   0.0038  -0.0015  -0.61   10.8
2020/03/17 00:01:49.600       -13.9061         7.0723         0.2203   1  10   0.0048   0.0058   0.0097   0.0015   0.0039  -0.0016  -0.41   10.9
2020/03/17 00:01:49.800       -13.9062         7.0707         0.2214   1  10   0.0044   0.0059   0.0098   0.0014   0.0039  -0.0017  -0.21   10.9
2020/03/17 00:01:50.000       -13.9068         7.0723         0.2231   1  10   0.0043   0.0058   0.0096   0.0007   0.0041  -0.0017  -0.01   10.9
2020/03/17 00:01:50.200       -13.9067         7.0738         0.2211   1  10   0.0048   0.0058   0.0097   0.0006   0.0041  -0.0014  -0.81   11.0
2020/03/17 00:01:50.400       -13.9071         7.0715         0.2199   1  10   0.0047   0.0057   0.0097   0.0005   0.0041  -0.0012  -0.61   11.0
2020/03/17 00:01:50.600       -13.9074         7.0719         0.2195   1  10   0.0048   0.0058   0.0097   0.0007   0.0039  -0.0016  -0.41   11.0
2020/03/17 00:01:50.800       -13.9072         7.0723         0.2177   1  10   0.0051   0.0059   0.0097   0.0011   0.0039  -0.0018  -0.21   11.0
2020/03/17 00:01:51.000       -13.9069         7.0708         0.2186   1  10   0.0047   0.0059   0.0096   0.0004   0.0039  -0.0007  -0.01   11.0
2020/03/17 00:01:51.200       -13.9065         7.0741         0.2228   1  10   0.0048   0.0059   0.0097  -0.0008   0.0040  -0.0015  -0.81   11.1
2020/03/17 00:01:51.400       -13.9074         7.0714         0.2186   1  10   0.0047   0.0057   0.0097   0.0011   0.0039  -0.0015  -0.61   11.1
2020/03/17 00:01:51.600       -13.9071         7.0743         0.2220   1  10   0.0049   0.0058   0.0097   0.0012   0.0039  -0.0017  -0.41   11.1
2020/03/17 00:01:51.800       -13.9059         7.0750         0.2213   1  10   0.0048   0.0057   0.0097   0.0015   0.0039  -0.0020  -0.21   11.1
2020/03/17 00:01:52.000       -13.9063         7.0735         0.2212   1  10   0.0047   0.0058   0.0097   0.0015   0.0040  -0.0017  -0.01   11.2
2020/03/17 00:01:52.200       -13.9063         7.0736         0.2202   1  10   0.0047   0.0058   0.0097   0.0006   0.0038  -0.0015  -0.81   11.2
2020/03/17 00:01:52.400       -13.9068         7.0727         0.2214   1  10   0.0048   0.0057   0.0097   0.0015   0.0038  -0.0016  -0.61   11.2
2020/03/17 00:01:52.600       -13.9064         7.0741         0.2196   1  10   0.0047   0.0057   0.0097   0.0016   0.0039  -0.0019  -0.41   11.2
2020/03/17 00:01:52.800       -13.9056         7.0737         0.2215   1  10   0.0050   0.0058   0.0097   0.0010   0.0039  -0.0013  -0.21   11.2
2020/03/17 00:01:53.000       -13.9069         7.0738         0.2212   1  10   0.0047   0.0058   0.0097   0.0001   0.0038  -0.0008  -0.01   11.3
2020/03/17 00:01:53.200       -13.9055         7.0760         0.2242   1  10   0.0047   0.0057   0.0097   0.0009   0.0040  -0.0016  -0.81   11.3
2020/03/17 00:01:53.400       -13.9055         7.0738         0.2219   1  10   0.0050   0.0057   0.0097   0.0012   0.0040  -0.0013  -0.61   11.3
2020/03/17 00:01:53.600       -13.9067         7.0755         0.2208   1  10   0.0046   0.0057   0.0096   0.0014   0.0040  -0.0013  -0.41   11.3
2020/03/17 00:01:53.800       -13.9066         7.0761         0.2214   1  10   0.0050   0.0058   0.0097  -0.0011   0.0041  -0.0007  -0.21   11.3
2020/03/17 00:01:54.000       -13.9077         7.0750         0.2195   1  10   0.0048   0.0057   0.0097   0.0015   0.0038  -0.0015  -0.01   11.4
2020/03/17 00:01:54.200       -13.9068         7.0749         0.2234   1  10   0.0050   0.0059   0.0097   0.0012   0.0040  -0.0015  -0.81   11.4
2020/03/17 00:01:54.400       -13.9075         7.0756         0.2223   1  10   0.0048   0.0057   0.0097   0.0013   0.0040  -0.0018  -0.61   11.4
2020/03/17 00:01:54.600       -13.9059         7.0768         0.2221   1  10   0.0048   0.0058   0.0097   0.0013   0.0039  -0.0015  -0.41   11.4
2020/03/17 00:01:54.800       -13.9064         7.0757         0.2235   1  10   0.0047   0.0058   0.0097   0.0013   0.0039  -0.0017  -0.21   11.4
2020/03/17 00:01:55.000       -13.9063         7.0765         0.2218   1  10   0.0046   0.0057   0.0097   0.0015   0.0040  -0.0015  -0.01   11.4
2020/03/17 00:01:55.200       -13.9052         7.0749         0.2214   1  10   0.0049   0.0058   0.0097   0.0009   0.0040  -0.0011  -0.81   11.5
2020/03/17 00:01:55.400       -13.9057         7.0740         0.2256   1  10   0.0047   0.0059   0.0097  -0.0009   0.0039  -0.0016  -0.61   11.5
2020/03/17 00:01:55.600       -13.9061         7.0742         0.2227   1  10   0.0047   0.0057   0.0097   0.0009   0.0039  -0.0016  -0.41   11.5
2020/03/17 00:01:55.800       -13.9054         7.0747         0.2208   1  10   0.0048   0.0058   0.0097   0.0008   0.0040  -0.0017  -0.21   11.5
2020/03/17 00:01:56.000       -13.9058         7.0740         0.2210   1  10   0.0050   0.0058   0.0096   0.0009   0.0040  -0.0014  -0.01   11.5
2020/03/17 00:01:56.200       -13.9064         7.0735         0.2213   1  10   0.0049   0.0057   0.0097   0.0011   0.0039  -0.0017  -0.81   11.5
2020/03/17 00:01:56.400       -13.9052         7.0739         0.2240   1  10   0.0049   0.0059   0.0097  -0.0008   0.0038  -0.0004  -0.61   11.5
2020/03/17 00:01:56.600       -13.9053         7.0735         0.2245   1  10   0.0050   0.0058   0.0098   0.0014   0.0038  -0.0013  -0.41   11.6
2020/03/17 00:01:56.800       -13.9062         7.0733         0.2196   1  10   0.0050   0.0058   0.0097  -0.0008   0.0039  -0.0010  -0.21   11.6
2020/03/17 00:01:57.000       -13.9053         7.0736         0.2195   1  10   0.0049   0.0058   0.0096   0.0014   0.0040  -0.0015  -0.01   11.6
2020/03/17 00:01:57.200       -13.9053         7.0741         0.2221   1  10   0.0048   0.0059   0.0098   0.0011   0.0039  -0.0016  -0.81   11.6
2020/03/17 00:01:57.400       -13.9061         7.0733         0.2219   1  10   0.0047   0.0058   0.0097   0.0015   0.0039  -0.0018  -0.61   11.6
2020/03/17 00:01:57.600       -13.9050         7.0742         0.2207   1  10   0.0047   0.0057   0.0096   0.0013   0.0041  -0.0017  -0.41   11.6
2020/03/17 00:01:57.800       -13.9056         7.0740         0.2223   1  10   0.0048   0.0059   0.0097   0.0015   0.0040  -0.0015  -0.21   11.7
2020/03/17 00:01:58.000       -13.9071         7.0732         0.2236   1  10   0.0047   0.0058   0.0096   0.0013   0.0039  -0.0014  -0.01   11.7
2020/03/17 00:01:58.200       -13.9062         7.0743         0.2218   1  10   0.0052   0.0058   0.0098   0.0007   0.0039  -0.0014  -0.81   11.7
2020/03/17 00:01:58.400       -13.9051         7.0733         0.2220   1  10   0.0047   0.0058   0.0097   0.0014   0.0039  -0.0015  -0.61   11.7
2020/03/17 00:01:58.600       -13.9062         7.0734         0.2200   1  10   0.0049   0.0059   0.0097   0.0011   0.0038  -0.0013  -0.41   11.7
2020/03/17 00:01:58.800       -13.9059         7.0737         0.2213   1  10   0.0048   0.0059   0.0097  -0.0002   0.0040  -0.0010  -0.21   11.7
2020/03/17 00:01:59.000       -13.9060         7.0729         0.2205   1  10   0.0050   0.0059   0.0096  -0.0002   0.0039  -0.0007  -0.01   11.7
2020/03/17 00:01:59.200       -13.9057         7.0749         0.2222   1  10   0.0047   0.0058   0.0098   0.0011   0.0039  -0.0015  -0.81   11.7
2020/03/17 00:01:59.400       -13.9057         7.0726         0.2209   1  10   0.0049   0.0058   0.0097   0.0011   0.0038  -0.0015  -0.61   11.8
2020/03/17 00:01:59.600       -13.9061         7.0736         0.2198   1  10   0.0047   0.0058   0.0097  -0.0004   0.0039  -0.0012  -0.41   11.8
2020/03/17 00:01:59.800       -13.9064         7.0717         0.2211   1  10   0.0049   0.0057   0.0097  -0.0002   0.0039  -0.0012  -0.21   11.8
2020/03/17 00:02:00.000       -13.9065         7.0729         0.2210   1  10   0.0047   0.0058   0.0096   0.0012   0.0039  -0.0014  -0.01   11.8
2020/03/17 00:02:00.200       -13.9059         7.0727         0.2189   1  10   0.0047   0.0058   0.0097   0.0014   0.0041  -0.0017  -0.81   11.8
2020/03/17 00:02:00.400       -13.9060         7.0723         0.2199   1  10   0.0048   0.0058   0.0097   0.0003   0.0038  -0.0014  -0.61   11.8
2020/03/17 00:02:00.600       -13.9054         7.0725         0.2200   1  10   0.0050   0.0059   0.0097   0.0010   0.0040  -0.0013  -0.41   11.8
2020/03/17 00:02:00.800       -13.9062         7.0725         0.2203   1  10   0.0049   0.0059   0.0097   0.0008   0.0039  -0.0012  -0.21   11.8
2020/03/17 00:02:01.000       -13.9067         7.0718         0.2204   1  10   0.0049   0.0057   0.0096  -0.0004   0.0038  -0.0012  -0.01   11.8
2020/03/17 00:02:01.200       -13.9044         7.0715         0.2207   1  10   0.0047   0.0058   0.0097   0.0011   0.0039  -0.0014  -0.81   11.8
2020/03/17 00:02:01.400       -13.9057         7.0721         0.2195   1  10   0.0049   0.0059   0.0097   0.0012   0.0040  -0.0016  -0.61   11.8
2020/03/17 00:02:01.600       -13.9066         7.0712         0.2169   1  10   0.0046   0.0058   0.0097   0.0012   0.0039  -0.0015  -0.41   11.8
2020/03/17 00:02:01.800       -13.9065         7.0723         0.2198   1  10   0.0049   0.0058   0.0097   0.0016   0.0040  -0.0016  -0.21   11.8
2020/03/17 00:02:02.000       -13.9051         7.0712         0.2169   1  10   0.0050   0.0058   0.0096   0.0007   0.0038  -0.0011  -0.01   11.8
2020/03/17 00:02:02.200       -13.9071         7.0714         0.2196   1  10   0.0050   0.0058   0.0097   0.0007   0.0039  -0.0012  -0.81   11.8
2020/03/17 00:02:02.400       -13.9064         7.0724         0.2218   1  10   0.0048   0.0059   0.0097   0.0012   0.0040  -0.0016  -0.61   11.8
2020/03/17 00:02:02.600       -13.9058         7.0718         0.2176   1  10   0.0050   0.0058   0.0097   0.0011   0.0039  -0.0016  -0.41   11.9
2020/03/17 00:02:02.800       -13.9060         7.0721         0.2185   1  10   0.0049   0.0058   0.0097   0.0008   0.0040  -0.0014  -0.21   11.9
2020/03/17 00:02:03.000       -13.9067         7.0724         0.2197   1  10   0.0048   0.0058   0.0096   0.0010   0.0039  -0.0015  -0.01   11.9
2020/03/17 00:02:03.200       -13.9066         7.0727         0.2176   1  10   0.0046   0.0058   0.0097   0.0003   0.0039  -0.0013  -0.81   11.9
2020/03/17 00:02:03.400       -13.9060         7.0731         0.2211   1  10   0.0046   0.0057   0.0096   0.0009   0.0040  -0.0017  -0.61   11.9
2020/03/17 00:02:03.600       -13.9054         7.0726         0.2220   1  10   0.0048   0.0058   0.0097   0.0009   0.0040  -0.0016  -0.41   11.9
2020/03/17 00:02:03.800       -13.9060         7.0741         0.2225   1  10   0.0047   0.0058   0.0097   0.0013   0.0040  -0.0013  -0.21   11.9
2020/03/17 00:02:04.000       -13.9052         7.0745         0.2225   1  10   0.0047   0.0058   0.0097   0.0004   0.0038  -0.0014  -0.01   11.9
2020/03/17 00:02:04.200       -13.9063         7.0732         0.2239   1  10   0.0048   0.0057   0.0096   0.0009   0.0040  -0.0015  -0.81   11.9
2020/03/17 00:02:04.400       -13.9052         7.0728         0.2216   1  10   0.0048   0.0058   0.0097   0.0010   0.0039  -0.0016  -0.61   11.9
2020/03/17 00:02:04.600       -13.9051         7.0727         0.2194   1  10   0.0048   0.0058   0.0097   0.0010   0.0039  -0.0015  -0.41   11.9
2020/03/17 00:02:04.800       -13.9041         7.0726         0.2202   1  10   0.0048   0.0057   0.0097   0.0007   0.0040  -0.0013  -0.21   11.9
2020/03/17 00:02:05.000       -13.9055         7.0727         0.2204   1  10   0.0051   0.0059   0.0097  -0.0003   0.0038  -0.0010  -0.01   12.0
2020/03/17 00:02:05.200       -13.9049         7.0741         0.2181   1  10   0.0047   0.0057   0.0097   0.0015   0.0039  -0.0015  -0.81   12.0
2020/03/17 00:02:05.400       -13.9058         7.0735         0.2180   1  10   0.0049   0.0059   0.0097   0.0013   0.0039  -0.0010  -0.61   12.0
2020/03/17 00:02:05.600       -13.9064         7.0729         0.2162   1  10   0.0047   0.0058   0.0097   0.0008   0.0039  -0.0016  -0.41   12.0
2020/03/17 00:02:05.800       -13.9060         7.0723         0.2158   1  10   0.0048   0.0057   0.0097   0.0006   0.0039  -0.0011  -0.21   12.0
2020/03/17 00:02:06.000       -13.9071         7.0745         0.2219   1  10   0.0046   0.0059   0.0097   0.0011   0.0038  -0.0016  -0.01   12.0
2020/03/17 00:02:06.200       -13.9069         7.0735         0.2219   1  10   0.0047   0.0057   0.0097   0.0011   0.0040  -0.0015  -0.81   12.0
2020/03/17 00:02:06.400       -13.9072         7.0728         0.2189   1  10   0.0049   0.0058   0.0097   0.0003   0.0039  -0.0010  -0.61   12.0
2020/03/17 00:02:06.600       -13.9061         7.0717         0.2199   1  10   0.0048   0.0056   0.0096   0.0012   0.0040  -0.0014  -0.41   12.0
2020/03/17 00:02:06.800       -13.9056         7.0729         0.2200   1  10   0.0048   0.0057   0.0097   0.0010   0.0038  -0.0015  -0.21   12.0
2020/03/17 00:02:07.000       -13.9078         7.0726         0.2170   1  10   0.0048   0.0058   0.0096  -0.0004   0.0039  -0.0015  -0.01   12.0
2020/03/17 00:02:07.200       -13.9060         7.0722         0.2187   1  10   0.0048   0.0059   0.0098   0.0013   0.0039  -0.0008  -0.81   12.1
2020/03/17 00:02:07.400       -13.9063         7.0723         0.2206   1  10   0.0049   0.0058   0.0096   0.0009   0.0039  -0.0016  -0.61   12.1
2020/03/17 00:02:07.600       -13.9051         7.0725         0.2189   1  10   0.0049   0.0060   0.0097  -0.0011   0.0038  -0.0006  -0.41   12.1
2020/03/17 00:02:07.800       -13.9058         7.0737         0.2223   1  10   0.0047   0.0059   0.0097   0.0010   0.0040  -0.0009  -0.21   12.1
2020/03/17 00:02:08.000       -13.9053         7.0743         0.2201   1  10   0.0045   0.0058   0.0096   0.0017   0.0039  -0.0017  -0.01   12.1
2020/03/17 00:02:08.200       -13.9064         7.0738         0.2222   1  10   0.0050   0.0059   0.0097   0.0007   0.0038  -0.0014  -0.81   12.1
2020/03/17 00:02:08.400       -13.9048         7.0733         0.2224   1  10   0.0047   0.0057   0.0096   0.0004   0.0039  -0.0014  -0.61   12.1
2020/03/17 00:02:08.600       -13.9066         7.0739         0.2225   1  10   0.0048   0.0058   0.0096   0.0013   0.0040  -0.0018  -0.41   12.1
2020/03/17 00:02:08.800       -13.9066         7.0740         0.2224   1  10   0.0047   0.0057   0.0096   0.0011   0.0041  -0.0016  -0.21   12.2
2020/03/17 00:02:09.000       -13.9070         7.0730         0.2221   1  10   0.0050   0.0058   0.0096   0.0008   0.0038  -0.0013  -0.01   12.2
2020/03/17 00:02:09.200       -13.9069         7.0737         0.2217   1  10   0.0048   0.0057   0.0097   0.0011   0.0039  -0.0015  -0.81   12.2
2020/03/17 00:02:09.400       -13.9068         7.0738         0.2194   1  10   0.0049   0.0058   0.0097  -0.0005   0.0041  -0.0010  -0.61   12.2
2020/03/17 00:02:09.600       -13.9059         7.0722         0.2208   1  10   0.0046   0.0058   0.0097   0.0010   0.0039  -0.0015  -0.41   12.2
2020/03/17 00:02:09.800       -13.9053         7.0723         0.2233   1  10   0.0050   0.0058   0.0097   0.0005   0.0040  -0.0011  -0.21   12.2
2020/03/17 00:02:10.000       -13.9067         7.0727         0.2221   1  10   0.0048   0.0058   0.0096   0.0014   0.0039  -0.0016  -0.01   12.2
2020/03/17 00:02:10.200       -13.9066         7.0745         0.2211   1  10   0.0047   0.0059   0.0097   0.0011   0.0039  -0.0016  -0.81   12.2
2020/03/17 00:02:10.400       -13.9052         7.0732         0.2225   1  10   0.0048   0.0057   0.0097   0.0014   0.0039  -0.0017  -0.61   12.2
2020/03/17 00:02:10.600       -13.9064         7.0729         0.2207   1  10   0.0049   0.0058   0.0096   0.0014   0.0039  -0.0016  -0.41   12.2
2020/03/17 00:02:10.800       -13.9062         7.0735         0.2232   1  10   0.0047   0.0059   0.0097   0.0014   0.0038  -0.0015  -0.21   12.2
2020/03/17 00:02:11.000       -13.9046         7.0734         0.2212   1  10   0.0047   0.0057   0.0096   0.0007   0.0038  -0.0014  -0.01   12.2
2020/03/17 00:02:11.200       -13.9059         7.0730         0.2204   1  10   0.0047   0.0058   0.0097   0.0012   0.0040  -0.0016  -0.81   12.2
2020/03/17 00:02:11.400       -13.9067         7.0735         0.2228   1  10   0.0048   0.0058   0.0097   0.0006   0.0036  -0.0013  -0.61   12.2
2020/03/17 00:02:11.600       -13.9054         7.0736         0.2228   1  10   0.0049   0.0057   0.0096   0.0013   0.0038  -0.0015  -0.41   12.2
2020/03/17 00:02:11.800       -13.9059         7.0725         0.2214   1  10   0.0049   0.0058   0.0098   0.0010   0.0039  -0.0013  -0.21   12.2
2020/03/17 00:02:12.000       -13.9077         7.0736         0.2230   1  10   0.0045   0.0057   0.0096   0.0012   0.0038  -0.0014  -0.01   12.2
2020/03/17 00:02:12.200       -13.9058         7.0742         0.2247   1  10   0.0048   0.0058   0.0097   0.0006   0.0038  -0.0013  -0.81   12.1
2020/03/17 00:02:12.400       -13.9068         7.0738         0.2246   1  10   0.0048   0.0059   0.0097   0.0008   0.0038  -0.0014  -0.61   12.1
2020/03/17 00:02:12.600       -13.9081         7.0730         0.2252   1  10   0.0048   0.0057   0.0097   0.0007   0.0038  -0.0013  -0.41   12.1
2020/03/17 00:02:12.800       -13.9059         7.0735         0.2232   1  10   0.0049   0.0058   0.0096   0.0012   0.0039  -0.0016  -0.21   12.1
2020/03/17 00:02:13.000       -13.9075         7.0741         0.2234   1  10   0.0049   0.0057   0.0096   0.0017   0.0039  -0.0018  -0.01   12.1
2020/03/17 00:02:13.200       -13.9071         7.0738         0.2256   1  10   0.0046   0.0058   0.0097   0.0016   0.0039  -0.0017  -0.81   12.1
2020/03/17 00:02:13.400       -13.9058         7.0738         0.2240   1  10   0.0047   0.0057   0.0097   0.0014   0.0041  -0.0015  -0.61   12.1
2020/03/17 00:02:13.600       -13.9056         7.0726         0.2233   1  10   0.0050   0.0057   0.0096   0.0008   0.0039  -0.0011  -0.41   12.1
2020/03/17 00:02:13.800       -13.9056         7.0728         0.2221   1  10   0.0048   0.0059   0.0097   0.0008   0.0040  -0.0012  -0.21   12.1
2020/03/17 00:02:14.000       -13.9060         7.0727         0.2246   1  10   0.0048   0.0058   0.0096   0.0001   0.0038  -0.0013  -0.01   12.1
2020/03/17 00:02:14.200       -13.9055         7.0715         0.2257   1  10   0.0049   0.0059   0.0097   0.0005   0.0038  -0.0012  -0.81   12.1
2020/03/17 00:02:14.400       -13.9052         7.0711         0.2245   1  10   0.0049   0.0058   0.0096   0.0010   0.0040  -0.0010  -0.61   12.0
2020/03/17 00:02:14.600       -13.9049         7.0727         0.2258   1  10   0.0046   0.0058   0.0097   0.0003   0.0038  -0.0010  -0.41   12.0
2020/03/17 00:02:14.800       -13.9057         7.0732         0.2244   1  10   0.0049   0.0057   0.0097   0.0005   0.0040  -0.0015  -0.21   12.0
2020/03/17 00:02:15.000       -13.9041         7.0720         0.2241   1  10   0.0049   0.0057   0.0096   0.0013   0.0040  -0.0014  -0.01   12.0
2020/03/17 00:02:15.200       -13.9047         7.0722         0.2250   1  10   0.0048   0.0058   0.0097   0.0010   0.0039  -0.0014  -0.81   12.0
2020/03/17 00:02:15.400       -13.9049         7.0707         0.2249   1  10   0.0050   0.0058   0.0097   0.0010   0.0038  -0.0013  -0.61   12.0
2020/03/17 00:02:15.600       -13.9060         7.0720         0.2235   1  10   0.0050   0.0058   0.0097   0.0010   0.0039  -0.0013  -0.41   12.0
2020/03/17 00:02:15.800       -13.9056         7.0729         0.2230   1  10   0.0048   0.0057   0.0097   0.0011   0.0040  -0.0015  -0.21   12.0
2020/03/17 00:02:16.000       -13.9055         7.0728         0.2243   1  10   0.0050   0.0057   0.0096  -0.0002   0.0039  -0.0013  -0.01   12.0
2020/03/17 00:02:16.200       -13.9052         7.0730         0.2239   1  10   0.0049   0.0058   0.0097  -0.0010   0.0039  -0.0010  -0.81   11.9
2020/03/17 00:02:16.400       -13.9058         7.0719         0.2240   1  10   0.0050   0.0058   0.0097   0.0011   0.0040  -0.0016  -0.61   11.9
2020/03/17 00:02:16.600       -13.9053         7.0718         0.2238   1  10   0.0048   0.0057   0.0096   0.0010   0.0039  -0.0016  -0.41   11.9
2020/03/17 00:02:16.800       -13.9048         7.0710         0.2231   1  10   0.0050   0.0058   0.0097   0.0009   0.0039  -0.0013  -0.21   11.9
2020/03/17 00:02:17.000       -13.9057         7.0727         0.2223   1  10   0.0046   0.0057   0.0096   0.0011   0.0039  -0.0014  -0.01   11.9
2020/03/17 00:02:17.200       -13.9064         7.0719         0.2233   1  10   0.0048   0.0058   0.0097   0.0013   0.0039  -0.0012  -0.81   11.9
2020/03/17 00:02:17.400       -13.9047         7.0711         0.2227   1  10   0.0047   0.0056   0.0097   0.0014   0.0039  -0.0018  -0.61   11.9
2020/03/17 00:02:17.600       -13.9047         7.0722         0.2240   1  10   0.0048   0.0059   0.0097   0.0012   0.0038  -0.0016  -0.41   11.9
2020/03/17 00:02:17.800       -13.9047         7.0726         0.2254   1  10   0.0050   0.0057   0.0097   0.0013   0.0039  -0.0010  -0.21   11.8
2020/03/17 00:02:18.000       -13.9049         7.0715         0.2249   1  10   0.0046   0.0058   0.0096   0.0009   0.0040  -0.0016  -0.01   11.8
2020/03/17 00:02:18.200       -13.9043         7.0717         0.2258   1  10   0.0049   0.0058   0.0097  -0.0007   0.0038  -0.0016  -0.81   11.8
2020/03/17 00:02:18.400       -13.9047         7.0730         0.2256   1  10   0.0048   0.0057   0.0097   0.0009   0.0039  -0.0017  -0.61   11.8
2020/03/17 00:02:18.600       -13.9046         7.0720         0.2244   1  10   0.0048   0.0060   0.0097   0.0003   0.0039  -0.0006  -0.41   11.8
2020/03/17 00:02:18.800       -13.9046         7.0728         0.2257   1  10   0.0048   0.0059   0.0097   0.0015   0.0039  -0.0016  -0.21   11.8
2020/03/17 00:02:19.000       -13.9051         7.0721         0.2237   1  10   0.0048   0.0058   0.0096   0.0005   0.0038  -0.0012  -0.01   11.8
2020/03/17 00:02:19.200       -13.9050         7.0721         0.2238   1  10   0.0049   0.0059   0.0097   0.0010   0.0039  -0.0015  -0.81   11.8
2020/03/17 00:02:19.400       -13.9070         7.0741         0.2236   1  10   0.0048   0.0058   0.0097   0.0011   0.0039  -0.0013  -0.61   11.7
2020/03/17 00:02:19.600       -13.9060         7.0731         0.2256   1  10   0.0048   0.0057   0.0096   0.0007   0.0039  -0.0015  -0.41   11.7
2020/03/17 00:02:19.800       -13.9055         7.0728         0.2266   1  10   0.0051   0.0058   0.0097  -0.0005   0.0038  -0.0013  -0.21   11.7
2020/03/17 00:02:20.000       -13.9066         7.0733         0.2258   1  10   0.0050   0.0058   0.0096   0.0015   0.0039  -0.0015  -0.01   11.7
2020/03/17 00:02:20.200       -13.9058         7.0734         0.2251   1  10   0.0047   0.0058   0.0097   0.0012   0.0038  -0.0015  -0.81   11.7
2020/03/17 00:02:20.400       -13.9048         7.0725         0.2233   1  10   0.0046   0.0058   0.0097   0.0015   0.0038  -0.0017  -0.61   11.7
2020/03/17 00:02:20.600       -13.9050         7.0743         0.2259   1  10   0.0046   0.0057   0.0097   0.0012   0.0038  -0.0011  -0.41   11.7
2020/03/17 00:02:20.800       -13.9059         7.0742         0.2235   1  10   0.0046   0.0059   0.0097   0.0012   0.0038  -0.0014  -0.21   11.7
2020/03/17 00:02:21.000       -13.9061         7.0743         0.2236   1  10   0.0048   0.0057   0.0096   0.0008   0.0041  -0.0011  -0.01   11.7
2020/03/17 00:02:21.200       -13.9061         7.0715         0.2217   1  10   0.0049   0.0058   0.0097   0.0006   0.0038  -0.0011  -0.81   11.6
2020/03/17 00:02:21.400       -13.9057         7.0724         0.2236   1  10   0.0047   0.0057   0.0097   0.0013   0.0039  -0.0015  -0.61   11.6
2020/03/17 00:02:21.600       -13.9067         7.0740         0.2268   1  10   0.0048   0.0058   0.0097   0.0014   0.0037  -0.0016  -0.41   11.6
2020/03/17 00:02:21.800       -13.9054         7.0724         0.2257   1  10   0.0049   0.0058   0.0097  -0.0001   0.0039  -0.0015  -0.21   11.6
2020/03/17 00:02:22.000       -13.9055         7.0720         0.2267   1  10   0.0049   0.0059   0.0096   0.0005   0.0038  -0.0010  -0.01   11.6
2020/03/17 00:02:22.200       -13.9065         7.0741         0.2294   1  10   0.0050   0.0057   0.0096   0.0004   0.0040  -0.0013  -0.81   11.6
2020/03/17 00:02:22.400       -13.9057         7.0729         0.2263   1  10   0.0050   0.0057   0.0096   0.0009   0.0038  -0.0018  -0.61   11.6
2020/03/17 00:02:22.600       -13.9058         7.0731         0.2262   1  10   0.0050   0.0058   0.0096   0.0010   0.0039  -0.0016  -0.41   11.5
2020/03/17 00:02:22.800       -13.9071         7.0745         0.2275   1  10   0.0048   0.0058   0.0097   0.0009   0.0038  -0.0014  -0.21   11.5
2020/03/17 00:02:23.000       -13.9078         7.0728         0.2266   1  10   0.0048   0.0058   0.0096  -0.0004   0.0039  -0.0012  -0.01   11.5
2020/03/17 00:02:23.200       -13.9070         7.0743         0.2275   1  10   0.0048   0.0057   0.0097   0.0013   0.0038  -0.0012  -0.81   11.5
2020/03/17 00:02:23.400       -13.9077         7.0743         0.2272   1  10   0.0051   0.0057   0.0096   0.0011   0.0040  -0.0015  -0.61   11.5
2020/03/17 00:02:23.600       -13.9070         7.0736         0.2261   1  10   0.0048   0.0058   0.0096   0.0011   0.0040  -0.0010  -0.41   11.5
2020/03/17 00:02:23.800       -13.9057         7.0751         0.2273   1  10   0.0049   0.0059   0.0097   0.0009   0.0039  -0.0013  -0.21   11.5
2020/03/17 00:02:24.000       -13.9056         7.0754         0.2259   1  10   0.0049   0.0059   0.0097   0.0005   0.0039  -0.0012  -0.01   11.4
2020/03/17 00:02:24.200       -13.9068         7.0747         0.2265   1  10   0.0048   0.0058   0.0097   0.0010   0.0038  -0.0010  -0.81   11.4
2020/03/17 00:02:24.400       -13.9070         7.0742         0.2278   1  10   0.0050   0.0057   0.0096  -0.0003   0.0038  -0.0012  -0.61   11.4
2020/03/17 00:02:24.600       -13.9049         7.0741         0.2286   1  10   0.0047   0.0058   0.0096   0.0010   0.0039  -0.0015  -0.41   11.4
2020/03/17 00:02:24.800       -13.9056         7.0756         0.2275   1  10   0.0050   0.0058   0.0097   0.0007   0.0040  -0.0012  -0.21   11.4
2020/03/17 00:02:25.000       -13.9061         7.0745         0.2283   1  10   0.0048   0.0058   0.0096   0.0017   0.0039  -0.0015  -0.01   11.4
2020/03/17 00:02:25.200       -13.9068         7.0736         0.2288   1  10   0.0050   0.0058   0.0097   0.0016   0.0039  -0.0015  -0.81   11.4
2020/03/17 00:02:25.400       -13.9068         7.0749         0.2273   1  10   0.0049   0.0057   0.0096   0.0017   0.0039  -0.0016  -0.61   11.4
2020/03/17 00:02:25.600       -13.9066         7.0737         0.2263   1  10   0.0049   0.0059   0.0097   0.0011   0.0038  -0.0015  -0.41   11.4
2020/03/17 00:02:25.800       -13.9072         7.0746         0.2270   1  10   0.0048   0.0059   0.0097   0.0012   0.0038  -0.0012  -0.21   11.3
2020/03/17 00:02:26.000       -13.9084         7.0753         0.2244   1  10   0.0047   0.0058   0.0096   0.0009   0.0039  -0.0013  -0.01   11.3
2020/03/17 00:02:26.200       -13.9082         7.0743         0.2259   1  10   0.0050   0.0059   0.0096  -0.0013   0.0039  -0.0009  -0.81   11.3
2020/03/17 00:02:26.400       -13.9082         7.0740         0.2259   1  10   0.0050   0.0057   0.0096   0.0004   0.0040  -0.0012  -0.61   11.3
2020/03/17 00:02:26.600       -13.9070         7.0740         0.2256   1  10   0.0051   0.0058   0.0096  -0.0010   0.0039  -0.0003  -0.41   11.3
2020/03/17 00:02:26.800       -13.9078         7.0755         0.2279   1  10   0.0049   0.0058   0.0097  -0.0009   0.0036  -0.0012  -0.21   11.3
2020/03/17 00:02:27.000       -13.9073         7.0754         0.2278   1  10   0.0048   0.0057   0.0096   0.0010   0.0038  -0.0014  -0.01   11.3
2020/03/17 00:02:27.200       -13.9064         7.0737         0.2255   1  10   0.0049   0.0058   0.0097   0.0014   0.0040  -0.0015  -0.81   11.3
2020/03/17 00:02:27.400       -13.9060         7.0728         0.2271   1  10   0.0050   0.0058   0.0097   0.0013   0.0038  -0.0013  -0.61   11.2
2020/03/17 00:02:27.600       -13.9077         7.0726         0.2297   1  10   0.0047   0.0058   0.0096   0.0007   0.0039  -0.0010  -0.41   11.2
2020/03/17 00:02:27.800       -13.9074         7.0727         0.2258   1  10   0.0047   0.0057   0.0096   0.0010   0.0039  -0.0009  -0.21   11.2
2020/03/17 00:02:28.000       -13.9079         7.0734         0.2274   1  10   0.0047   0.0058   0.0096   0.0015   0.0038  -0.0015  -0.01   11.2
2020/03/17 00:02:28.200       -13.9067         7.0722         0.2248   1  10   0.0047   0.0059   0.0097  -0.0007   0.0038  -0.0010  -0.81   11.2
2020/03/17 00:02:28.400       -13.9061         7.0729         0.2270   1  10   0.0048   0.0057   0.0096   0.0014   0.0040  -0.0017  -0.61   11.2
2020/03/17 00:02:28.599       -13.9080         7.0720         0.2255   1  10   0.0049   0.0058   0.0097   0.0011   0.0038  -0.0011  -0.41   11.2
2020/03/17 00:02:28.799       -13.9063         7.0730         0.2277   1  10   0.0049   0.0058   0.0097   0.0013   0.0039  -0.0013  -0.21   11.2
2020/03/17 00:02:29.000       -13.9065         7.0722         0.2249   1  10   0.0048   0.0058   0.0096   0.0015   0.0038  -0.0016  -0.01   11.1
2020/03/17 00:02:29.200       -13.9067         7.0726         0.2271   1  10   0.0050   0.0059   0.0097   0.0011   0.0039  -0.0013  -0.81   11.1
2020/03/17 00:02:29.400       -13.9060         7.0719         0.2240   1  10   0.0050   0.0058   0.0096   0.0008   0.0039  -0.0013  -0.61   11.1
2020/03/17 00:02:29.600       -13.9067         7.0729         0.2292   1  10   0.0049   0.0057   0.0096   0.0008   0.0039  -0.0013  -0.41   11.1
2020/03/17 00:02:29.800       -13.9062         7.0729         0.2290   1  10   0.0048   0.0058   0.0096   0.0012   0.0039  -0.0016  -0.21   11.1
2020/03/17 00:02:30.000       -13.9050         7.0741         0.2305   1  10   0.0050   0.0057   0.0096   0.0007   0.0037  -0.0010  -0.01   11.1
2020/03/17 00:02:30.200       -13.9072         7.0723         0.2283   1  10   0.0048   0.0056   0.0097   0.0009   0.0039  -0.0016  -0.81   11.1
2020/03/17 00:02:30.400       -13.9059         7.0740         0.2281   1  10   0.0049   0.0058   0.0096   0.0013   0.0038  -0.0015  -0.61   11.1
2020/03/17 00:02:30.600       -13.9069         7.0718         0.2279   1  10   0.0048   0.0058   0.0096   0.0003   0.0039  -0.0012  -0.41   11.0
2020/03/17 00:02:30.800       -13.9057         7.0724         0.2280   1  10   0.0050   0.0057   0.0097   0.0014   0.0039  -0.0014  -0.21   11.0
2020/03/17 00:02:31.000       -13.9061         7.0735         0.2298   1  10   0.0047   0.0057   0.0096   0.0010   0.0038  -0.0015  -0.01   11.0
2020/03/17 00:02:31.200       -13.9060         7.0709         0.2273   1  10   0.0047   0.0058   0.0097   0.0009   0.0039  -0.0014  -0.81   11.0
2020/03/17 00:02:31.400       -13.9073         7.0721         0.2296   1  10   0.0049   0.0058   0.0096   0.0012   0.0039  -0.0016  -0.61   11.0
2020/03/17 00:02:31.600       -13.9082         7.0728         0.2275   1  10   0.0048   0.0056   0.0097   0.0015   0.0039  -0.0016  -0.41   11.0
2020/03/17 00:02:31.800       -13.9069         7.0723         0.2275   1  10   0.0049   0.0059   0.0097   0.0006   0.0037  -0.0015  -0.21   11.0
2020/03/17 00:02:32.000       -13.9065         7.0722         0.2283   1  10   0.0047   0.0058   0.0096   0.0010   0.0039  -0.0015  -0.01   11.0
2020/03/17 00:02:32.200       -13.9079         7.0715         0.2290   1  10   0.0052   0.0058   0.0097   0.0002   0.0038  -0.0015  -0.81   11.0
2020/03/17 00:02:32.400       -13.9062         7.0723         0.2274   1  10   0.0046   0.0056   0.0096   0.0014   0.0039  -0.0019  -0.61   10.9
2020/03/17 00:02:32.600       -13.9085         7.0734         0.2257   1  10   0.0048   0.0056   0.0097   0.0014   0.0039  -0.0015  -0.41   10.9
2020/03/17 00:02:32.800       -13.9087         7.0722         0.2273   1  10   0.0049   0.0058   0.0096  -0.0007   0.0039  -0.0013  -0.21   10.9
2020/03/17 00:02:33.000       -13.9077         7.0717         0.2275   1  10   0.0047   0.0059   0.0096   0.0008   0.0040  -0.0012  -0.01   10.9
2020/03/17 00:02:33.200       -13.9075         7.0733         0.2275   1  10   0.0049   0.0059   0.0098   0.0003   0.0038  -0.0006  -0.81   10.9
2020/03/17 00:02:33.400       -13.9070         7.0719         0.2286   1  10   0.0048   0.0058   0.0097   0.0011   0.0038  -0.0016  -0.61   10.9
2020/03/17 00:02:33.600       -13.9067         7.0722         0.2259   1  10   0.0048   0.0057   0.0096   0.0010   0.0038  -0.0014  -0.41   10.9
2020/03/17 00:02:33.800       -13.9075         7.0745         0.2285   1  10   0.0049   0.0058   0.0097   0.0011   0.0039  -0.0014  -0.21   10.9
2020/03/17 00:02:34.000       -13.9051         7.0732         0.2270   1  10   0.0046   0.0057   0.0096   0.0012   0.0038  -0.0015  -0.01   10.9
2020/03/17 00:02:34.200       -13.9065         7.0730         0.2278   1  10   0.0048   0.0055   0.0097   0.0011   0.0039  -0.0013  -0.81   10.8
2020/03/17 00:02:34.400       -13.9061         7.0720         0.2280   1  10   0.0049   0.0056   0.0097   0.0004   0.0039  -0.0012  -0.61   10.8
2020/03/17 00:02:34.600       -13.9069         7.0732         0.2259   1  10   0.0049   0.0058   0.0096   0.0005   0.0039  -0.0016  -0.41   10.8
2020/03/17 00:02:34.800       -13.9072         7.0737         0.2259   1  10   0.0049   0.0059   0.0097  -0.0005   0.0039  -0.0011  -0.21   10.8
2020/03/17 00:02:35.000       -13.9089         7.0730         0.2248   1  10   0.0044   0.0057   0.0096   0.0016   0.0038  -0.0017  -0.01   10.8
2020/03/17 00:02:35.200       -13.9064         7.0736         0.2243   1  10   0.0049   0.0059   0.0097   0.0009   0.0038  -0.0006  -0.81   10.8
2020/03/17 00:02:35.400       -13.9082         7.0733         0.2270   1  10   0.0048   0.0057   0.0096   0.0014   0.0038  -0.0016  -0.61   10.8
2020/03/17 00:02:35.600       -13.9073         7.0742         0.2264   1  10   0.0049   0.0057   0.0096   0.0009   0.0039  -0.0014  -0.41   10.8
2020/03/17 00:02:35.800       -13.9062         7.0736         0.2252   1  10   0.0049   0.0059   0.0097   0.0011   0.0038  -0.0015  -0.21   10.8
2020/03/17 00:02:36.000       -13.9074         7.0734         0.2265   1  10   0.0049   0.0058   0.0096  -0.0007   0.0039  -0.0012  -0.01   10.7
2020/03/17 00:02:36.200       -13.9062         7.0738         0.2247   1  10   0.0050   0.0058   0.0097   0.0014   0.0038  -0.0016  -0.81   10.7
2020/03/17 00:02:36.400       -13.9080         7.0729         0.2253   1  10   0.0049   0.0057   0.0096   0.0007   0.0038  -0.0013  -0.61   10.7
2020/03/17 00:02:36.600       -13.9067         7.0755         0.2292   1  10   0.0048   0.0058   0.0097   0.0011   0.0039  -0.0012  -0.41   10.7
2020/03/17 00:02:36.800       -13.9057         7.0771         0.2287   1  10   0.0049   0.0058   0.0097   0.0010   0.0039  -0.0013  -0.21   10.7
2020/03/17 00:02:37.000       -13.9078         7.0736         0.2243   1  10   0.0049   0.0059   0.0096   0.0013   0.0038  -0.0014  -0.01   10.7
2020/03/17 00:02:37.200       -13.9085         7.0741         0.2262   1  10   0.0048   0.0058   0.0097   0.0011   0.0039  -0.0012  -0.81   10.7
2020/03/17 00:02:37.400       -13.9062         7.0753         0.2283   1  10   0.0049   0.0058   0.0096   0.0014   0.0039  -0.0015  -0.61   10.6
2020/03/17 00:02:37.600       -13.9059         7.0755         0.2297   1  10   0.0047   0.0057   0.0096  -0.0008   0.0039  -0.0007  -0.41   10.6
2020/03/17 00:02:37.800       -13.9062         7.0739         0.2276   1  10   0.0047   0.0057   0.0096   0.0014   0.0039  -0.0012  -0.21   10.6
2020/03/17 00:02:38.000       -13.9060         7.0742         0.2280   1  10   0.0046   0.0057   0.0096   0.0012   0.0039  -0.0014  -0.01   10.6
2020/03/17 00:02:38.200       -13.9061         7.0749         0.2286   1  10   0.0049   0.0058   0.0097   0.0011   0.0038  -0.0013  -0.81   10.6
2020/03/17 00:02:38.400       -13.9068         7.0740         0.2283   1  10   0.0048   0.0058   0.0096   0.0009   0.0038  -0.0013  -0.61   10.6
2020/03/17 00:02:38.600       -13.9068         7.0749         0.2293   1  10   0.0047   0.0058   0.0096   0.0008   0.0037  -0.0010  -0.41   10.6
2020/03/17 00:02:38.800       -13.9077         7.0741         0.2270   1  10   0.0048   0.0059   0.0097   0.0011   0.0039  -0.0015  -0.21   10.6
2020/03/17 00:02:39.000       -13.9070         7.0744         0.2272   1  10   0.0048   0.0058   0.0096   0.0012   0.0038  -0.0015  -0.01   10.6
2020/03/17 00:02:39.200       -13.9086         7.0758         0.2291   1  10   0.0047   0.0059   0.0097   0.0015   0.0037  -0.0016  -0.81   10.5
2020/03/17 00:02:39.400       -13.9073         7.0738         0.2264   1  10   0.0049   0.0057   0.0096   0.0011   0.0039  -0.0014  -0.61   10.5
2020/03/17 00:02:39.600       -13.9088         7.0758         0.2282   1  10   0.0045   0.0058   0.0097   0.0013   0.0039  -0.0017  -0.41   10.5
2020/03/17 00:02:39.800       -13.9088         7.0736         0.2262   1  10   0.0049   0.0058   0.0096   0.0012   0.0039  -0.0013  -0.21   10.5
2020/03/17 00:02:40.000       -13.9088         7.0738         0.2250   1  10   0.0048   0.0059   0.0096   0.0011   0.0038  -0.0004  -0.01   10.5
2020/03/17 00:02:40.200       -13.9082         7.0747         0.2281   1  10   0.0052   0.0058   0.0097   0.0011   0.0039  -0.0012  -0.81   10.5
2020/03/17 00:02:40.400       -13.9079         7.0750         0.2269   1  10   0.0051   0.0059   0.0097   0.0013   0.0038  -0.0014  -0.61   10.5
2020/03/17 00:02:40.600       -13.9072         7.0749         0.2272   1  10   0.0049   0.0057   0.0096   0.0007   0.0039  -0.0013  -0.41   10.5
2020/03/17 00:02:40.800       -13.9090         7.0745         0.2274   1  10   0.0048   0.0058   0.0097   0.0009   0.0040  -0.0015  -0.21   10.5
2020/03/17 00:02:41.000       -13.9077         7.0737         0.2287   1  10   0.0047   0.0058   0.0096   0.0013   0.0039  -0.0018  -0.01   10.4
2020/03/17 00:02:41.200       -13.9070         7.0752         0.2289   1  10   0.0047   0.0058   0.0097  -0.0004   0.0039  -0.0011  -0.81   10.4
2020/03/17 00:02:41.400       -13.9088         7.0758         0.2267   1  10   0.0049   0.0058   0.0096  -0.0006   0.0039  -0.0015  -0.61   10.4
2020/03/17 00:02:41.600       -13.9067         7.0752         0.2264   1  10   0.0048   0.0057   0.0096   0.0013   0.0039  -0.0012  -0.41   10.4
2020/03/17 00:02:41.800       -13.9073         7.0754         0.2269   1  10   0.0049   0.0057   0.0097   0.0007   0.0038  -0.0010  -0.21   10.4
2020/03/17 00:02:42.000       -13.9068         7.0757         0.2269   1  10   0.0048   0.0057   0.0096   0.0013   0.0039  -0.0015  -0.01   10.4
2020/03/17 00:02:42.200       -13.9067         7.0756         0.2275   1  10   0.0050   0.0058   0.0097   0.0004   0.0039  -0.0014  -0.81   10.4
2020/03/17 00:02:42.400       -13.9073         7.0759         0.2289   1  10   0.0048   0.0056   0.0096   0.0012   0.0037  -0.0016  -0.61   10.4
2020/03/17 00:02:42.600       -13.9084         7.0747         0.2279   1  10   0.0049   0.0059   0.0097   0.0004   0.0039  -0.0013  -0.41   10.4
2020/03/17 00:02:42.800       -13.9089         7.0748         0.2265   1  10   0.0048   0.0058   0.0097   0.0011   0.0038  -0.0014  -0.21   10.4
2020/03/17 00:02:43.000       -13.9069         7.0747         0.2301   1  10   0.0046   0.0057   0.0097   0.0014   0.0038  -0.0017  -0.01   10.4
2020/03/17 00:02:43.200       -13.9074         7.0750         0.2298   1  10   0.0046   0.0057   0.0097   0.0009   0.0039  -0.0014  -0.81   10.4
2020/03/17 00:02:43.400       -13.9074         7.0759         0.2285   1  10   0.0050   0.0057   0.0096   0.0002   0.0038  -0.0013  -0.61   10.4
2020/03/17 00:02:43.600       -13.9088         7.0755         0.2306   1  10   0.0046   0.0057   0.0096   0.0005   0.0040  -0.0015  -0.41   10.4
2020/03/17 00:02:43.800       -13.9083         7.0764         0.2282   1  10   0.0049   0.0057   0.0097   0.0013   0.0038  -0.0014  -0.21   10.4
2020/03/17 00:02:44.000       -13.9077         7.0767         0.2279   1  10   0.0050   0.0058   0.0096   0.0014   0.0038  -0.0011  -0.01   10.4
2020/03/17 00:02:44.200       -13.9074         7.0751         0.2296   1  10   0.0049   0.0057   0.0097   0.0014   0.0038  -0.0019  -0.81   10.4
2020/03/17 00:02:44.400       -13.9069         7.0772         0.2300   1  10   0.0050   0.0059   0.0096  -0.0008   0.0039  -0.0011  -0.61   10.4
2020/03/17 00:02:44.600       -13.9083         7.0771         0.2301   1  10   0.0047   0.0058   0.0097   0.0016   0.0038  -0.0018  -0.41   10.4
2020/03/17 00:02:44.800       -13.9080         7.0750         0.2268   1  10   0.0049   0.0056   0.0096   0.0014   0.0040  -0.0015  -0.21   10.3
2020/03/17 00:02:45.000       -13.9083         7.0757         0.2296   1  10   0.0048   0.0058   0.0096   0.0013   0.0037  -0.0014  -0.01   10.3
2020/03/17 00:02:45.200       -13.9080         7.0752         0.2270   1  10   0.0049   0.0058   0.0097   0.0014   0.0037  -0.0012  -0.81   10.3
2020/03/17 00:02:45.400       -13.9073         7.0732         0.2252   1  10   0.0050   0.0058   0.0096   0.0011   0.0039  -0.0012  -0.61   10.3
2020/03/17 00:02:45.600       -13.9071         7.0743         0.2290   1  10   0.0049   0.0058   0.0096  -0.0004   0.0038  -0.0012  -0.41   10.3
2020/03/17 00:02:45.800       -13.9083         7.0725         0.2266   1  10   0.0048   0.0057   0.0097   0.0016   0.0038  -0.0018  -0.21   10.3
2020/03/17 00:02:46.000       -13.9095         7.0715         0.2260   1  10   0.0047   0.0058   0.0096  -0.0009   0.0038  -0.0008  -0.01   10.3
2020/03/17 00:02:46.200       -13.9085         7.0718         0.2264   1  10   0.0049   0.0058   0.0096  -0.0004   0.0038  -0.0011  -0.81   10.3
2020/03/17 00:02:46.400       -13.9078         7.0721         0.2260   1  10   0.0048   0.0058   0.0096   0.0009   0.0039  -0.0011  -0.61   10.3
2020/03/17 00:02:46.600       -13.9083         7.0720         0.2276   1  10   0.0050   0.0058   0.0096  -0.0008   0.0039  -0.0009  -0.41   10.3
2020/03/17 00:02:46.800       -13.9072         7.0718         0.2279   1  10   0.0051   0.0058   0.0097  -0.0011   0.0038  -0.0002  -0.21   10.3
2020/03/17 00:02:47.000       -13.9074         7.0726         0.2262   1  10   0.0049   0.0057   0.0096   0.0011   0.0039  -0.0011  -0.01   10.3
2020/03/17 00:02:47.200       -13.9075         7.0724         0.2265   1  10   0.0048   0.0057   0.0097   0.0007   0.0038  -0.0014  -0.81   10.3
2020/03/17 00:02:47.400       -13.9076         7.0727         0.2286   1  10   0.0050   0.0058   0.0096  -0.0007   0.0039  -0.0011  -0.61   10.3
2020/03/17 00:02:47.600       -13.9068         7.0715         0.2278   1  10   0.0049   0.0059   0.0097   0.0008   0.0040  -0.0016  -0.41   10.3
2020/03/17 00:02:47.800       -13.9070         7.0728         0.2285   1  10   0.0048   0.0059   0.0097   0.0011   0.0038  -0.0013  -0.21   10.3
2020/03/17 00:02:48.000       -13.9071         7.0713         0.2267   1  10   0.0047   0.0056   0.0096   0.0017   0.0037  -0.0017  -0.01   10.3
2020/03/17 00:02:48.200       -13.9065         7.0715         0.2292   1  10   0.0047   0.0058   0.0097   0.0012   0.0038  -0.0015  -0.81   10.3
2020/03/17 00:02:48.400       -13.9078         7.0719         0.2292   1  10   0.0048   0.0059   0.0097   0.0010   0.0038  -0.0013  -0.61   10.3
2020/03/17 00:02:48.600       -13.9085         7.0719         0.2264   1  10   0.0047   0.0057   0.0096   0.0009   0.0038  -0.0015  -0.41   10.3
2020/03/17 00:02:48.800       -13.9098         7.0719         0.2291   1  10   0.0047   0.0058   0.0097   0.0016   0.0038  -0.0017  -0.21   10.3
2020/03/17 00:02:49.000       -13.9086         7.0725         0.2289   1  10   0.0050   0.0058   0.0096   0.0008   0.0038  -0.0014  -0.01   10.3
2020/03/17 00:02:49.200       -13.9094         7.0738         0.2269   1  10   0.0047   0.0059   0.0097   0.0012   0.0039  -0.0015  -0.81   10.3
2020/03/17 00:02:49.400       -13.9082         7.0727         0.2282   1  10   0.0049   0.0058   0.0096   0.0007   0.0038  -0.0008  -0.61   10.3
2020/03/17 00:02:49.600       -13.9082         7.0723         0.2267   1  10   0.0049   0.0058   0.0096   0.0012   0.0038  -0.0010  -0.41   10.3
2020/03/17 00:02:49.800       -13.9083         7.0732         0.2268   1  10   0.0049   0.0058   0.0097   0.0015   0.0039  -0.0017  -0.21   10.2
2020/03/17 00:02:50.000       -13.9076         7.0729         0.2261   1  10   0.0048   0.0056   0.0096   0.0016   0.0039  -0.0016  -0.01   10.2
2020/03/17 00:02:50.200       -13.9073         7.0731         0.2260   1  10   0.0047   0.0058   0.0097   0.0016   0.0039  -0.0016  -0.81   10.2
2020/03/17 00:02:50.400       -13.9074         7.0725         0.2277   1  10   0.0049   0.0059   0.0097   0.0009   0.0037  -0.0012  -0.61   10.2
2020/03/17 00:02:50.600       -13.9072         7.0741         0.2282   1  10   0.0049   0.0058   0.0096   0.0006   0.0039  -0.0012  -0.41   10.2
2020/03/17 00:02:50.800       -13.9066         7.0721         0.2259   1  10   0.0047   0.0058   0.0096   0.0012   0.0039  -0.0014  -0.21   10.2
2020/03/17 00:02:51.000       -13.9050         7.0727         0.2281   1  10   0.0047   0.0057   0.0095   0.0008   0.0037  -0.0012  -0.01   10.2
2020/03/17 00:02:51.200       -13.9071         7.0728         0.2299   1  10   0.0049   0.0057   0.0096   0.0014   0.0037  -0.0012  -0.81   10.2
2020/03/17 00:02:51.400       -13.9068         7.0717         0.2289   1  10   0.0049   0.0059   0.0097   0.0015   0.0037  -0.0013  -0.61   10.2
2020/03/17 00:02:51.600       -13.9068         7.0732         0.2324   1  10   0.0048   0.0058   0.0096   0.0012   0.0038  -0.0018  -0.41   10.2
2020/03/17 00:02:51.800       -13.9079         7.0730         0.2301   1  10   0.0047   0.0057   0.0096   0.0012   0.0039  -0.0014  -0.21   10.2
2020/03/17 00:02:52.000       -13.9061         7.0728         0.2297   1  10   0.0049   0.0057   0.0097   0.0013   0.0038  -0.0011  -0.01   10.2
2020/03/17 00:02:52.200       -13.9075         7.0729         0.2301   1  10   0.0050   0.0058   0.0097   0.0007   0.0037  -0.0013  -0.81   10.2
2020/03/17 00:02:52.400       -13.9083         7.0727         0.2294   1  10   0.0048   0.0057   0.0096   0.0013   0.0037  -0.0018  -0.61   10.2
2020/03/17 00:02:52.600       -13.9086         7.0713         0.2271   1  10   0.0050   0.0057   0.0096   0.0013   0.0038  -0.0010  -0.41   10.2
2020/03/17 00:02:52.800       -13.9078         7.0727         0.2287   1  10   0.0049   0.0058   0.0097   0.0015   0.0039  -0.0016  -0.21   10.2
2020/03/17 00:02:53.000       -13.9092         7.0715         0.2276   1  10   0.0051   0.0058   0.0095   0.0005   0.0038  -0.0011  -0.01   10.2
2020/03/17 00:02:53.200       -13.9074         7.0721         0.2279   1  10   0.0048   0.0057   0.0097   0.0017   0.0038  -0.0017  -0.81   10.2
2020/03/17 00:02:53.400       -13.9071         7.0720         0.2289   1  10   0.0049   0.0057   0.0097   0.0012   0.0037  -0.0016  -0.61   10.2
2020/03/17 00:02:53.600       -13.9071         7.0730         0.2300   1  10   0.0049   0.0058   0.0096   0.0012   0.0039  -0.0012  -0.41   10.1
2020/03/17 00:02:53.800       -13.9076         7.0729         0.2285   1  10   0.0048   0.0058   0.0097   0.0014   0.0039  -0.0009  -0.21   10.1
2020/03/17 00:02:54.000       -13.9066         7.0736         0.2306   1  10   0.0047   0.0058   0.0096   0.0010   0.0038  -0.0013  -0.01   10.1
2020/03/17 00:02:54.200       -13.9077         7.0748         0.2303   1  10   0.0050   0.0058   0.0097   0.0008   0.0039  -0.0012  -0.81   10.1
2020/03/17 00:02:54.400       -13.9076         7.0743         0.2308   1  10   0.0050   0.0058   0.0096   0.0009   0.0037  -0.0011  -0.61   10.1
2020/03/17 00:02:54.600       -13.9075         7.0743         0.2292   1  10   0.0048   0.0057   0.0096   0.0011   0.0038  -0.0012  -0.41   10.1
2020/03/17 00:02:54.800       -13.9057         7.0733         0.2296   1  10   0.0050   0.0057   0.0096   0.0013   0.0040  -0.0010  -0.21   10.1
2020/03/17 00:02:55.000       -13.9074         7.0751         0.2290   1  10   0.0049   0.0058   0.0095   0.0013   0.0038  -0.0015  -0.01   10.1
2020/03/17 00:02:55.200       -13.9070         7.0746         0.2271   1  10   0.0050   0.0058   0.0097  -0.0009   0.0038  -0.0011  -0.81   10.1
2020/03/17 00:02:55.400       -13.9065         7.0729         0.2263   1  10   0.0045   0.0058   0.0096   0.0016   0.0039  -0.0016  -0.61   10.1
2020/03/17 00:02:55.600       -13.9080         7.0729         0.2318   1  10   0.0046   0.0057   0.0097   0.0014   0.0038  -0.0014  -0.41   10.1
2020/03/17 00:02:55.800       -13.9077         7.0738         0.2301   1  10   0.0048   0.0058   0.0097   0.0012   0.0038  -0.0015  -0.21   10.1
2020/03/17 00:02:56.000       -13.9074         7.0728         0.2292   1  10   0.0049   0.0057   0.0096  -0.0004   0.0038  -0.0007  -0.01   10.0
2020/03/17 00:02:56.200       -13.9091         7.0728         0.2258   1   9   0.0049   0.0059   0.0102   0.0011   0.0040   0.0018  -0.81   11.2
2020/03/17 00:02:56.400       -13.9100         7.0728         0.2248   1   9   0.0051   0.0058   0.0100   0.0011   0.0043   0.0019  -0.61   11.2
2020/03/17 00:02:56.600       -13.9098         7.0722         0.2261   1   9   0.0048   0.0058   0.0101   0.0013   0.0040   0.0014  -0.41   11.2
2020/03/17 00:02:56.800       -13.9093         7.0724         0.2263   1   9   0.0052   0.0059   0.0101   0.0009   0.0041   0.0018  -0.21   11.2
2020/03/17 00:02:57.000       -13.9087         7.0709         0.2214   1   9   0.0051   0.0058   0.0100   0.0010   0.0041   0.0019  -0.01   11.2
2020/03/17 00:02:57.200       -13.9095         7.0737         0.2219   1   9   0.0049   0.0057   0.0101   0.0014   0.0040   0.0018  -0.81   11.2
2020/03/17 00:02:57.400       -13.9092         7.0707         0.2233   1   9   0.0051   0.0057   0.0101   0.0011   0.0040   0.0017  -0.61   11.2
2020/03/17 00:02:57.600       -13.9080         7.0719         0.2221   1   9   0.0049   0.0058   0.0101   0.0018   0.0041   0.0017  -0.41   11.2
2020/03/17 00:02:57.800       -13.9083         7.0727         0.2230   1   9   0.0052   0.0057   0.0101   0.0013   0.0040   0.0019  -0.21   11.2
2020/03/17 00:02:58.000       -13.9086         7.0720         0.2222   1   9   0.0052   0.0059   0.0100   0.0005   0.0040   0.0020  -0.01   11.2
2020/03/17 00:02:58.200       -13.9058         7.0720         0.2245   1   9   0.0049   0.0059   0.0102   0.0014   0.0041   0.0019  -0.81   11.2
2020/03/17 00:02:58.400       -13.9085         7.0725         0.2246   1   9   0.0051   0.0058   0.0101   0.0014   0.0041   0.0017  -0.61   11.2
2020/03/17 00:02:58.600       -13.9082         7.0719         0.2255   1   9   0.0050   0.0058   0.0101   0.0016   0.0041   0.0015  -0.41   11.2
2020/03/17 00:02:58.800       -13.9095         7.0719         0.2228   1   9   0.0052   0.0059   0.0101   0.0016   0.0041   0.0019  -0.21   11.2
2020/03/17 00:02:59.000       -13.9080         7.0736         0.2230   1   9   0.0047   0.0058   0.0101   0.0018   0.0040   0.0014  -0.01   11.2
2020/03/17 00:02:59.200       -13.9087         7.0741         0.2254   1   9   0.0050   0.0058   0.0101   0.0014   0.0040   0.0017  -0.81   11.2
2020/03/17 00:02:59.400       -13.9088         7.0729         0.2239   1   9   0.0049   0.0058   0.0101   0.0019   0.0042   0.0016  -0.61   11.1
2020/03/17 00:02:59.600       -13.9081         7.0731         0.2235   1   9   0.0050   0.0056   0.0101   0.0014   0.0041   0.0016  -0.41   11.2
2020/03/17 00:02:59.800       -13.9075         7.0736         0.2249   1   9   0.0051   0.0058   0.0102  -0.0002   0.0040   0.0018  -0.21   11.1
2020/03/17 00:03:00.000       -13.9086         7.0739         0.2248   1   9   0.0050   0.0058   0.0100   0.0015   0.0040   0.0017  -0.01   11.1
2020/03/17 00:03:00.200       -13.9097         7.0734         0.2244   1   9   0.0048   0.0058   0.0101   0.0018   0.0041   0.0013  -0.81   11.1
2020/03/17 00:03:00.400       -13.9069         7.0746         0.2272   1   9   0.0053   0.0056   0.0100   0.0017   0.0041   0.0015  -0.61   11.1
2020/03/17 00:03:00.600       -13.9079         7.0727         0.2262   1   9   0.0051   0.0058   0.0101   0.0009   0.0041   0.0019  -0.41   11.2
2020/03/17 00:03:00.800       -13.9104         7.0724         0.2221   1   9   0.0049   0.0059   0.0101   0.0018   0.0041   0.0016  -0.21   11.1
2020/03/17 00:03:01.000       -13.9089         7.0743         0.2236   1   9   0.0049   0.0058   0.0101   0.0017   0.0040   0.0016  -0.01   11.2
2020/03/17 00:03:01.200       -13.9081         7.0736         0.2231   1   9   0.0050   0.0058   0.0101   0.0017   0.0040   0.0016  -0.81   11.2
2020/03/17 00:03:01.400       -13.9096         7.0728         0.2223   1   9   0.0052   0.0058   0.0102   0.0014   0.0041   0.0017  -0.61   11.2
2020/03/17 00:03:01.600       -13.9082         7.0717         0.2256   1   9   0.0052   0.0057   0.0101   0.0019   0.0040   0.0015  -0.41   11.2
2020/03/17 00:03:01.800       -13.9075         7.0731         0.2213   1   9   0.0051   0.0059   0.0102   0.0011   0.0039   0.0018  -0.21   11.2
2020/03/17 00:03:02.000       -13.9081         7.0728         0.2229   1   9   0.0052   0.0058   0.0100   0.0014   0.0041   0.0016  -0.01   11.2
2020/03/17 00:03:02.200       -13.9074         7.0731         0.2223   1   9   0.0052   0.0057   0.0101   0.0017   0.0041   0.0015  -0.81   11.2
2020/03/17 00:03:02.400       -13.9074         7.0720         0.2205   1   9   0.0051   0.0058   0.0101   0.0017   0.0040   0.0014  -0.61   11.2
2020/03/17 00:03:02.600       -13.9077         7.0727         0.2236   1   9   0.0050   0.0059   0.0101   0.0014   0.0040   0.0018  -0.41   11.2
2020/03/17 00:03:02.800       -13.9081         7.0723         0.2197   1   9   0.0049   0.0058   0.0102   0.0018   0.0041   0.0013  -0.21   11.2
2020/03/17 00:03:03.000       -13.9080         7.0727         0.2218   1   9   0.0053   0.0058   0.0100   0.0011   0.0040   0.0019  -0.01   11.2
2020/03/17 00:03:03.200       -13.9085         7.0729         0.2191   1   9   0.0052   0.0060   0.0101   0.0009   0.0041   0.0017  -0.81   11.2
2020/03/17 00:03:03.400       -13.9085         7.0730         0.2226   1   9   0.0049   0.0058   0.0102   0.0014   0.0041   0.0017  -0.61   11.2
2020/03/17 00:03:03.600       -13.9084         7.0735         0.2211   1   9   0.0051   0.0058   0.0101   0.0015   0.0041   0.0015  -0.41   11.2
2020/03/17 00:03:03.800       -13.9082         7.0718         0.2224   1   9   0.0051   0.0059   0.0101   0.0014   0.0041   0.0017  -0.21   11.2
2020/03/17 00:03:04.000       -13.9081         7.0723         0.2276   1   9   0.0049   0.0057   0.0100   0.0016   0.0039   0.0015  -0.01   11.2
2020/03/17 00:03:04.200       -13.9081         7.0710         0.2240   1   9   0.0050   0.0058   0.0102   0.0016   0.0041   0.0017  -0.81   11.2
2020/03/17 00:03:04.400       -13.9089         7.0722         0.2241   1   9   0.0051   0.0058   0.0101   0.0017   0.0040   0.0012  -0.61   11.2
2020/03/17 00:03:04.600       -13.9079         7.0721         0.2243   1   9   0.0048   0.0057   0.0101   0.0010   0.0040   0.0017  -0.41   11.2
2020/03/17 00:03:04.800       -13.9089         7.0708         0.2224   1   9   0.0052   0.0059   0.0102   0.0018   0.0041   0.0016  -0.21   11.2
2020/03/17 00:03:05.000       -13.9082         7.0721         0.2249   1   9   0.0050   0.0059   0.0101   0.0012   0.0040   0.0017  -0.01   11.2
2020/03/17 00:03:05.200       -13.9075         7.0726         0.2209   1   9   0.0052   0.0059   0.0101   0.0013   0.0041   0.0016  -0.81   11.2
2020/03/17 00:03:05.400       -13.9080         7.0727         0.2222   1   9   0.0050   0.0057   0.0101   0.0014   0.0041   0.0014  -0.61   11.2
2020/03/17 00:03:05.600       -13.9079         7.0737         0.2253   1   9   0.0050   0.0059   0.0101   0.0015   0.0040   0.0018  -0.41   11.2
2020/03/17 00:03:05.800       -13.9090         7.0741         0.2230   1   9   0.0051   0.0057   0.0101   0.0012   0.0040   0.0017  -0.21   11.2
2020/03/17 00:03:06.000       -13.9084         7.0740         0.2229   1   9   0.0050   0.0058   0.0101   0.0011   0.0040   0.0019  -0.01   11.2
2020/03/17 00:03:06.200       -13.9079         7.0749         0.2265   1   9   0.0050   0.0059   0.0101   0.0015   0.0041   0.0014  -0.81   11.2
2020/03/17 00:03:06.400       -13.9090         7.0746         0.2254   1   9   0.0048   0.0057   0.0101   0.0017   0.0040   0.0014  -0.61   11.2
2020/03/17 00:03:06.600       -13.9096         7.0744         0.2232   1   9   0.0049   0.0059   0.0100   0.0012   0.0039   0.0015  -0.41   11.2
2020/03/17 00:03:06.800       -13.9091         7.0734         0.2259   1   9   0.0051   0.0059   0.0101   0.0012   0.0041   0.0017  -0.21   11.2
2020/03/17 00:03:07.000       -13.9075         7.0734         0.2244   1   9   0.0049   0.0058   0.0100   0.0018   0.0040   0.0015  -0.01   11.2
2020/03/17 00:03:07.200       -13.9094         7.0745         0.2243   1   9   0.0051   0.0058   0.0100   0.0015   0.0041   0.0017  -0.81   11.2
2020/03/17 00:03:07.400       -13.9087         7.0737         0.2250   1   9   0.0051   0.0059   0.0101   0.0013   0.0040   0.0019  -0.61   11.2
2020/03/17 00:03:07.600       -13.9090         7.0734         0.2248   1   9   0.0050   0.0058   0.0101   0.0018   0.0041   0.0015  -0.41   11.2
2020/03/17 00:03:07.800       -13.9089         7.0732         0.2239   1   9   0.0051   0.0060   0.0101   0.0014   0.0042   0.0018  -0.21   11.2
2020/03/17 00:03:08.000       -13.9077         7.0735         0.2274   1   9   0.0050   0.0058   0.0100   0.0013   0.0041   0.0018  -0.01   11.2
2020/03/17 00:03:08.200       -13.9081         7.0722         0.2254   1   9   0.0050   0.0059   0.0101   0.0015   0.0040   0.0015  -0.81   11.2
2020/03/17 00:03:08.400       -13.9071         7.0740         0.2283   1   9   0.0049   0.0058   0.0101   0.0016   0.0040   0.0015  -0.61   11.2
2020/03/17 00:03:08.600       -13.9071         7.0747         0.2263   1   9   0.0050   0.0058   0.0100   0.0016   0.0040   0.0017  -0.41   11.2
2020/03/17 00:03:08.800       -13.9067         7.0752         0.2301   1   9   0.0050   0.0057   0.0101   0.0015   0.0040   0.0015  -0.21   11.2
2020/03/17 00:03:09.000       -13.9071         7.0742         0.2292   1   9   0.0050   0.0058   0.0100   0.0017   0.0041   0.0016  -0.01   11.2
2020/03/17 00:03:09.200       -13.9077         7.0746         0.2298   1   9   0.0050   0.0058   0.0101   0.0012   0.0042   0.0020  -0.81   11.2
2020/03/17 00:03:09.400       -13.9080         7.0738         0.2263   1   9   0.0050   0.0058   0.0101   0.0013   0.0041   0.0020  -0.61   11.2
2020/03/17 00:03:09.600       -13.9069         7.0738         0.2279   1   9   0.0052   0.0058   0.0101   0.0014   0.0040   0.0017  -0.41   11.2
2020/03/17 00:03:09.800       -13.9084         7.0722         0.2271   1   9   0.0051   0.0058   0.0101   0.0012   0.0042   0.0018  -0.21   11.2
2020/03/17 00:03:10.000       -13.9081         7.0726         0.2255   1   9   0.0050   0.0058   0.0100   0.0017   0.0040   0.0016  -0.01   11.2
2020/03/17 00:03:10.200       -13.9081         7.0731         0.2268   1   9   0.0051   0.0059   0.0101   0.0019   0.0041   0.0016  -0.81   11.2
2020/03/17 00:03:10.400       -13.9082         7.0723         0.2260   1   9   0.0049   0.0058   0.0101   0.0015   0.0041   0.0016  -0.61   11.3
2020/03/17 00:03:10.600       -13.9075         7.0725         0.2240   1   9   0.0048   0.0057   0.0101   0.0019   0.0041   0.0008  -0.41   11.3
2020/03/17 00:03:10.800       -13.9084         7.0725         0.2277   1   9   0.0052   0.0059   0.0101   0.0015   0.0041   0.0017  -0.21   11.3
2020/03/17 00:03:11.000       -13.9085         7.0721         0.2250   1  10   0.0050   0.0059   0.0100   0.0014   0.0041   0.0018  -0.01   11.2
2020/03/17 00:03:11.200       -13.9074         7.0734         0.2257   1   9   0.0052   0.0059   0.0101   0.0015   0.0041   0.0017  -0.81   11.3
2020/03/17 00:03:11.400       -13.9058         7.0733         0.2262   1   9   0.0053   0.0057   0.0100   0.0015   0.0042   0.0016  -0.61   11.3
2020/03/17 00:03:11.600       -13.9081         7.0737         0.2263   1   9   0.0051   0.0059   0.0101   0.0011   0.0040   0.0018  -0.41   11.3
2020/03/17 00:03:11.800       -13.9087         7.0738         0.2244   1   9   0.0051   0.0058   0.0101   0.0015   0.0040   0.0018  -0.21   11.3
2020/03/17 00:03:12.000       -13.9079         7.0745         0.2246   1   9   0.0050   0.0056   0.0100   0.0017   0.0041   0.0016  -0.01   11.3
2020/03/17 00:03:12.200       -13.9087         7.0747         0.2268   1   9   0.0053   0.0058   0.0101   0.0010   0.0041   0.0021  -0.81   11.3
2020/03/17 00:03:12.400       -13.9084         7.0735         0.2255   1   9   0.0051   0.0058   0.0101   0.0010   0.0040   0.0017  -0.61   11.3
2020/03/17 00:03:12.600       -13.9096         7.0720         0.2273   1   9   0.0051   0.0057   0.0100   0.0017   0.0041   0.0016  -0.41   11.3
2020/03/17 00:03:12.800       -13.9073         7.0727         0.2267   1   9   0.0052   0.0059   0.0101   0.0012   0.0041   0.0017  -0.21   11.3
2020/03/17 00:03:13.000       -13.9088         7.0727         0.2256   1   9   0.0048   0.0058   0.0100   0.0017   0.0041   0.0015  -0.01   11.3
2020/03/17 00:03:13.200       -13.9084         7.0718         0.2253   1   9   0.0051   0.0058   0.0101   0.0020   0.0041   0.0013  -0.81   11.3
2020/03/17 00:03:13.400       -13.9090         7.0717         0.2246   1   9   0.0048   0.0057   0.0100   0.0016   0.0041   0.0016  -0.61   11.3
2020/03/17 00:03:13.600       -13.9079         7.0716         0.2238   1   9   0.0054   0.0058   0.0101   0.0013   0.0040   0.0016  -0.41   11.3
2020/03/17 00:03:13.800       -13.9085         7.0708         0.2228   1   9   0.0049   0.0057   0.0101   0.0020   0.0041   0.0015  -0.21   11.3
2020/03/17 00:03:14.000       -13.9077         7.0718         0.2218   1   9   0.0051   0.0056   0.0100   0.0017   0.0040   0.0016  -0.01   11.3
2020/03/17 00:03:14.200       -13.9076         7.0728         0.2223   1   9   0.0048   0.0058   0.0101   0.0015   0.0039   0.0016  -0.81   11.3
2020/03/17 00:03:14.400       -13.9077         7.0704         0.2232   1   9   0.0050   0.0059   0.0101   0.0014   0.0041   0.0015  -0.61   11.3
2020/03/17 00:03:14.600       -13.9085         7.0722         0.2234   1   9   0.0050   0.0058   0.0101   0.0019   0.0041   0.0017  -0.41   11.3
2020/03/17 00:03:14.800       -13.9092         7.0726         0.2229   1   9   0.0049   0.0059   0.0102   0.0016   0.0040   0.0015  -0.21   11.3
2020/03/17 00:03:15.000       -13.9090         7.0721         0.2274   1   9   0.0051   0.0058   0.0100   0.0016   0.0041   0.0016  -0.01   11.3
2020/03/17 00:03:15.200       -13.9096         7.0732         0.2253   1   9   0.0051   0.0059   0.0101   0.0014   0.0040   0.0018  -0.81   11.3
2020/03/17 00:03:15.400       -13.9077         7.0718         0.2248   1   9   0.0049   0.0058   0.0100   0.0016   0.0041   0.0018  -0.61   11.3
2020/03/17 00:03:15.600       -13.9091         7.0731         0.2254   1   9   0.0053   0.0058   0.0101   0.0016   0.0040   0.0017  -0.41   11.3
2020/03/17 00:03:15.800       -13.9095         7.0725         0.2266   1   9   0.0051   0.0058   0.0101   0.0015   0.0040   0.0016  -0.21   11.3
2020/03/17 00:03:16.000       -13.9090         7.0730         0.2254   1   9   0.0049   0.0058   0.0100   0.0009   0.0041   0.0017  -0.01   11.3
2020/03/17 00:03:16.200       -13.9072         7.0717         0.2257   1   9   0.0051   0.0057   0.0101   0.0013   0.0040   0.0016  -0.81   11.4
2020/03/17 00:03:16.400       -13.9090         7.0724         0.2258   1   9   0.0052   0.0059   0.0101   0.0015   0.0041   0.0017  -0.61   11.4
2020/03/17 00:03:16.600       -13.9085         7.0736         0.2260   1   9   0.0050   0.0058   0.0101   0.0014   0.0041   0.0016  -0.41   11.4
2020/03/17 00:03:16.800       -13.9089         7.0727         0.2241   1   9   0.0050   0.0058   0.0101   0.0014   0.0040   0.0015  -0.21   11.4
2020/03/17 00:03:17.000       -13.9091         7.0729         0.2230   1   9   0.0049   0.0057   0.0100   0.0020   0.0040   0.0011  -0.01   11.4
2020/03/17 00:03:17.200       -13.9077         7.0739         0.2248   1   9   0.0048   0.0058   0.0102   0.0016   0.0040   0.0015  -0.81   11.4
2020/03/17 00:03:17.400       -13.9085         7.0724         0.2244   1   9   0.0051   0.0057   0.0101   0.0015   0.0041   0.0013  -0.61   11.4
2020/03/17 00:03:17.600       -13.9104         7.0725         0.2238   1   9   0.0051   0.0058   0.0100   0.0018   0.0041   0.0017  -0.41   11.4
2020/03/17 00:03:17.800       -13.9091         7.0725         0.2230   1   9   0.0052   0.0058   0.0101   0.0014   0.0041   0.0016  -0.21   11.4
2020/03/17 00:03:18.000       -13.9092         7.0715         0.2229   1   9   0.0049   0.0058   0.0101   0.0013   0.0040   0.0015  -0.01   11.4
2020/03/17 00:03:18.200       -13.9087         7.0721         0.2253   1   9   0.0051   0.0058   0.0101   0.0017   0.0041   0.0013  -0.81   11.4
2020/03/17 00:03:18.400       -13.9098         7.0725         0.2247   1   9   0.0048   0.0058   0.0101   0.0019   0.0041   0.0014  -0.61   11.4
2020/03/17 00:03:18.600       -13.9095         7.0727         0.2248   1   9   0.0051   0.0058   0.0101   0.0013   0.0040   0.0015  -0.41   11.5
2020/03/17 00:03:18.800       -13.9088         7.0734         0.2240   1   9   0.0050   0.0058   0.0101   0.0015   0.0041   0.0017  -0.21   11.5
2020/03/17 00:03:19.000       -13.9099         7.0731         0.2237   1   9   0.0051   0.0058   0.0099   0.0009   0.0041   0.0019  -0.01   11.5
2020/03/17 00:03:19.200       -13.9086         7.0733         0.2263   1   9   0.0052   0.0059   0.0102   0.0014   0.0041   0.0018  -0.81   11.5
2020/03/17 00:03:19.400       -13.9094         7.0721         0.2236   1   9   0.0050   0.0057   0.0101   0.0015   0.0039   0.0016  -0.61   11.5
2020/03/17 00:03:19.600       -13.9088         7.0740         0.2228   1   9   0.0051   0.0059   0.0101   0.0015   0.0040   0.0018  -0.41   11.5
2020/03/17 00:03:19.800       -13.9088         7.0733         0.2227   1   9   0.0051   0.0057   0.0101   0.0017   0.0041   0.0017  -0.21   11.5
2020/03/17 00:03:20.000       -13.9104         7.0740         0.2260   1   9   0.0049   0.0057   0.0101   0.0017   0.0040   0.0016  -0.01   11.5
2020/03/17 00:03:20.200       -13.9090         7.0721         0.2267   1   9   0.0051   0.0058   0.0101   0.0012   0.0040   0.0016  -0.81   11.5
2020/03/17 00:03:20.400       -13.9089         7.0735         0.2250   1   9   0.0049   0.0059   0.0101   0.0016   0.0040   0.0015  -0.61   11.5
2020/03/17 00:03:20.600       -13.9102         7.0725         0.2251   1   9   0.0052   0.0060   0.0101   0.0013   0.0040   0.0016  -0.41   11.5
2020/03/17 00:03:20.800       -13.9090         7.0724         0.2272   1   9   0.0051   0.0060   0.0102   0.0012   0.0039   0.0018  -0.21   11.5
2020/03/17 00:03:21.000       -13.9100         7.0712         0.2239   1   9   0.0049   0.0057   0.0100   0.0017   0.0040   0.0017  -0.01   11.5
2020/03/17 00:03:21.200       -13.9091         7.0714         0.2250   1   9   0.0052   0.0058   0.0101   0.0007   0.0040   0.0021  -0.81   11.5
2020/03/17 00:03:21.400       -13.9072         7.0734         0.2256   1   9   0.0050   0.0057   0.0101   0.0013   0.0039   0.0018  -0.61   11.6
2020/03/17 00:03:21.600       -13.9082         7.0715         0.2218   1   9   0.0047   0.0057   0.0101   0.0018   0.0040   0.0016  -0.41   11.6
2020/03/17 00:03:21.800       -13.9088         7.0735         0.2253   1   9   0.0053   0.0057   0.0101   0.0016   0.0042   0.0016  -0.21   11.6
2020/03/17 00:03:22.000       -13.9080         7.0723         0.2267   1   9   0.0048   0.0058   0.0100   0.0019   0.0041   0.0011  -0.01   11.6
2020/03/17 00:03:22.200       -13.9096         7.0729         0.2252   1   9   0.0053   0.0057   0.0101   0.0010   0.0039   0.0019  -0.81   11.6
2020/03/17 00:03:22.400       -13.9095         7.0722         0.2239   1   9   0.0048   0.0057   0.0100   0.0017   0.0041   0.0015  -0.61   11.6
2020/03/17 00:03:22.600       -13.9094         7.0727         0.2268   1   9   0.0049   0.0056   0.0101   0.0018   0.0039   0.0016  -0.41   11.6
2020/03/17 00:03:22.800       -13.9101         7.0737         0.2276   1   9   0.0051   0.0057   0.0101   0.0013   0.0041   0.0016  -0.21   11.6
2020/03/17 00:03:23.000       -13.9105         7.0740         0.2260   1   9   0.0051   0.0058   0.0101   0.0016   0.0040   0.0016  -0.01   11.6
2020/03/17 00:03:23.200       -13.9101         7.0732         0.2266   1   9   0.0050   0.0057   0.0101   0.0014   0.0041   0.0018  -0.81   11.6
2020/03/17 00:03:23.400       -13.9095         7.0736         0.2237   1   9   0.0052   0.0060   0.0101   0.0014   0.0039   0.0017  -0.61   11.6
2020/03/17 00:03:23.600       -13.9095         7.0724         0.2266   1   9   0.0051   0.0059   0.0101   0.0011   0.0039   0.0014  -0.41   11.6
2020/03/17 00:03:23.800       -13.9093         7.0717         0.2249   1   9   0.0053   0.0059   0.0101   0.0012   0.0040   0.0017  -0.21   11.6
2020/03/17 00:03:24.000       -13.9098         7.0723         0.2231   1  10   0.0051   0.0058   0.0101   0.0016   0.0040   0.0018  -0.01   11.6
2020/03/17 00:03:24.200       -13.9103         7.0724         0.2262   1  10   0.0049   0.0055   0.0099   0.0010   0.0039   0.0010  -0.81   11.6
2020/03/17 00:03:24.400       -13.9095         7.0727         0.2240   1  10   0.0048   0.0058   0.0098   0.0014   0.0037  -0.0004  -0.61   11.6
2020/03/17 00:03:24.600       -13.9104         7.0719         0.2245   1  10   0.0051   0.0058   0.0097   0.0005   0.0040  -0.0003  -0.41   11.6
2020/03/17 00:03:24.800       -13.9113         7.0737         0.2279   1  10   0.0047   0.0058   0.0097   0.0011   0.0039  -0.0010  -0.21   11.6
2020/03/17 00:03:25.000       -13.9106         7.0727         0.2256   1  10   0.0049   0.0057   0.0096   0.0015   0.0037  -0.0008  -0.01   11.6
2020/03/17 00:03:25.200       -13.9100         7.0728         0.2274   1   9   0.0050   0.0058   0.0101   0.0018   0.0039   0.0017  -0.81   11.6
2020/03/17 00:03:25.400       -13.9100         7.0740         0.2273   1   9   0.0052   0.0057   0.0100   0.0016   0.0040   0.0019  -0.61   11.6
2020/03/17 00:03:25.600       -13.9113         7.0733         0.2236   1   9   0.0051   0.0058   0.0101   0.0015   0.0040   0.0014  -0.41   11.6
2020/03/17 00:03:25.800       -13.9104         7.0734         0.2267   1   9   0.0051   0.0057   0.0101   0.0014   0.0041   0.0016  -0.21   11.6
2020/03/17 00:03:26.000       -13.9107         7.0741         0.2247   1   9   0.0049   0.0057   0.0100   0.0018   0.0040   0.0015  -0.01   11.6
2020/03/17 00:03:26.200       -13.9110         7.0744         0.2252   1   9   0.0048   0.0059   0.0102   0.0013   0.0040   0.0016  -0.81   11.6
2020/03/17 00:03:26.400       -13.9105         7.0755         0.2272   1   9   0.0050   0.0058   0.0100   0.0017   0.0041   0.0016  -0.61   11.6
2020/03/17 00:03:26.600       -13.9091         7.0737         0.2256   1   9   0.0052   0.0058   0.0100   0.0016   0.0041   0.0016  -0.41   11.6
2020/03/17 00:03:26.800       -13.9086         7.0739         0.2256   1   9   0.0054   0.0058   0.0101   0.0014   0.0040   0.0017  -0.21   11.6
2020/03/17 00:03:27.000       -13.9103         7.0746         0.2288   1  10   0.0051   0.0057   0.0100   0.0011   0.0040   0.0017  -0.01   11.6
2020/03/17 00:03:27.200       -13.9102         7.0748         0.2277   1  10   0.0050   0.0058   0.0099   0.0009   0.0039   0.0008  -0.81   11.6
2020/03/17 00:03:27.400       -13.9102         7.0739         0.2253   1  10   0.0049   0.0057   0.0097   0.0011   0.0039  -0.0010  -0.61   11.6
2020/03/17 00:03:27.600       -13.9102         7.0745         0.2264   1  10   0.0048   0.0057   0.0097   0.0014   0.0038  -0.0012  -0.41   11.6
2020/03/17 00:03:27.800       -13.9103         7.0746         0.2268   1  10   0.0047   0.0058   0.0098   0.0014   0.0038  -0.0011  -0.21   11.6
2020/03/17 00:03:28.000       -13.9103         7.0739         0.2258   1  10   0.0048   0.0057   0.0096  -0.0005   0.0039  -0.0005  -0.01   11.6
2020/03/17 00:03:28.200       -13.9093         7.0747         0.2281   1  10   0.0050   0.0057   0.0097   0.0014   0.0037  -0.0012  -0.81   11.6
2020/03/17 00:03:28.400       -13.9110         7.0732         0.2240   1  10   0.0048   0.0058   0.0097   0.0009   0.0038  -0.0002  -0.61   11.6
2020/03/17 00:03:28.600       -13.9089         7.0738         0.2250   1  10   0.0050   0.0057   0.0097   0.0010   0.0038  -0.0011  -0.41   11.6
2020/03/17 00:03:28.800       -13.9102         7.0740         0.2265   1  10   0.0048   0.0057   0.0097   0.0009   0.0038  -0.0010  -0.21   11.6
2020/03/17 00:03:29.000       -13.9098         7.0732         0.2281   1  10   0.0048   0.0057   0.0096   0.0016   0.0039  -0.0012  -0.01   11.6
2020/03/17 00:03:29.200       -13.9092         7.0724         0.2265   1  10   0.0048   0.0057   0.0096   0.0008   0.0038  -0.0008  -0.81   11.6
2020/03/17 00:03:29.400       -13.9096         7.0724         0.2232   1  10   0.0048   0.0057   0.0096   0.0011   0.0038  -0.0013  -0.61   11.6
2020/03/17 00:03:29.600       -13.9092         7.0738         0.2249   1  10   0.0048   0.0057   0.0097   0.0016   0.0038  -0.0017  -0.41   11.6
2020/03/17 00:03:29.800       -13.9091         7.0730         0.2268   1  10   0.0048   0.0057   0.0097   0.0013   0.0039  -0.0013  -0.21   11.6
2020/03/17 00:03:30.000       -13.9092         7.0732         0.2257   1  10   0.0050   0.0057   0.0095   0.0013   0.0039  -0.0015  -0.01   11.6
2020/03/17 00:03:30.200       -13.9082         7.0748         0.2256   1  10   0.0048   0.0057   0.0097   0.0013   0.0039  -0.0012  -0.81   11.5
2020/03/17 00:03:30.400       -13.9085         7.0737         0.2266   1  10   0.0051   0.0059   0.0097   0.0015   0.0036  -0.0015  -0.61   11.6
2020/03/17 00:03:30.600       -13.9084         7.0733         0.2231   1  10   0.0048   0.0058   0.0097   0.0017   0.0038  -0.0014  -0.41   11.5
2020/03/17 00:03:30.800       -13.9082         7.0735         0.2261   1  10   0.0049   0.0057   0.0097   0.0014   0.0038  -0.0013  -0.21   11.5
2020/03/17 00:03:31.000       -13.9091         7.0738         0.2237   1  10   0.0048   0.0058   0.0095   0.0006   0.0039  -0.0011  -0.01   11.5
2020/03/17 00:03:31.200       -13.9086         7.0724         0.2214   1  10   0.0050   0.0058   0.0097   0.0010   0.0038  -0.0015  -0.81   11.5
2020/03/17 00:03:31.400       -13.9094         7.0734         0.2226   1  10   0.0050   0.0058   0.0096   0.0009   0.0039  -0.0008  -0.61   11.5
2020/03/17 00:03:31.600       -13.9093         7.0732         0.2228   1  10   0.0048   0.0057   0.0097   0.0015   0.0037  -0.0014  -0.41   11.5
2020/03/17 00:03:31.800       -13.9075         7.0736         0.2243   1  10   0.0050   0.0058   0.0097   0.0015   0.0037  -0.0017  -0.21   11.5
2020/03/17 00:03:32.000       -13.9081         7.0740         0.2243   1  10   0.0050   0.0057   0.0095   0.0005   0.0038  -0.0010  -0.01   11.5
2020/03/17 00:03:32.200       -13.9085         7.0736         0.2243   1  10   0.0049   0.0059   0.0096   0.0008   0.0037  -0.0011  -0.81   11.5
2020/03/17 00:03:32.400       -13.9093         7.0734         0.2241   1  10   0.0045   0.0057   0.0096   0.0016   0.0039  -0.0014  -0.61   11.5
2020/03/17 00:03:32.600       -13.9089         7.0741         0.2270   1  10   0.0048   0.0057   0.0096   0.0013   0.0038  -0.0015  -0.41   11.5
2020/03/17 00:03:32.800       -13.9074         7.0749         0.2239   1  10   0.0046   0.0057   0.0097   0.0011   0.0038  -0.0010  -0.21   11.5
2020/03/17 00:03:33.000       -13.9086         7.0745         0.2257   1  10   0.0049   0.0059   0.0096   0.0012   0.0037  -0.0004  -0.01   11.5
2020/03/17 00:03:33.200       -13.9071         7.0751         0.2257   1  10   0.0046   0.0058   0.0097   0.0013   0.0037  -0.0013  -0.81   11.5
2020/03/17 00:03:33.400       -13.9074         7.0755         0.2241   1  10   0.0052   0.0056   0.0096   0.0013   0.0036  -0.0011  -0.61   11.5
2020/03/17 00:03:33.600       -13.9088         7.0756         0.2249   1  10   0.0053   0.0058   0.0096   0.0013   0.0038  -0.0013  -0.41   11.5
2020/03/17 00:03:33.800       -13.9069         7.0765         0.2231   1  10   0.0048   0.0055   0.0096   0.0014   0.0039  -0.0015  -0.21   11.5
2020/03/17 00:03:34.000       -13.9070         7.0757         0.2234   1  10   0.0044   0.0056   0.0096   0.0017   0.0038  -0.0012  -0.01   11.5
2020/03/17 00:03:34.200       -13.9068         7.0766         0.2247   1  10   0.0048   0.0057   0.0097   0.0011   0.0038  -0.0012  -0.81   11.5
2020/03/17 00:03:34.400       -13.9073         7.0768         0.2252   1  10   0.0048   0.0057   0.0096   0.0012   0.0036  -0.0016  -0.61   11.5
2020/03/17 00:03:34.600       -13.9077         7.0749         0.2246   1  10   0.0049   0.0057   0.0096   0.0013   0.0038  -0.0015  -0.41   11.5
2020/03/17 00:03:34.800       -13.9078         7.0755         0.2247   1  10   0.0048   0.0058   0.0097   0.0014   0.0037  -0.0014  -0.21   11.5
2020/03/17 00:03:35.000       -13.9086         7.0755         0.2253   1  10   0.0049   0.0057   0.0096   0.0014   0.0036  -0.0011  -0.01   11.5
2020/03/17 00:03:35.200       -13.9082         7.0747         0.2280   1  10   0.0049   0.0057   0.0096   0.0009   0.0039  -0.0012  -0.81   11.5
2020/03/17 00:03:35.400       -13.9088         7.0745         0.2248   1  10   0.0049   0.0058   0.0096   0.0010   0.0037  -0.0010  -0.61   11.5
2020/03/17 00:03:35.600       -13.9087         7.0757         0.2259   1  10   0.0050   0.0058   0.0097   0.0013   0.0037  -0.0010  -0.41   11.5
2020/03/17 00:03:35.800       -13.9094         7.0758         0.2227   1  10   0.0048   0.0057   0.0096   0.0013   0.0039  -0.0013  -0.21   11.5
2020/03/17 00:03:36.000       -13.9109         7.0747         0.2226   1  10   0.0051   0.0057   0.0096   0.0009   0.0037  -0.0015  -0.01   11.5
2020/03/17 00:03:36.200       -13.9112         7.0755         0.2266   1  10   0.0046   0.0057   0.0097   0.0016   0.0035  -0.0016  -0.81   11.5
2020/03/17 00:03:36.400       -13.9090         7.0736         0.2251   1  10   0.0047   0.0058   0.0096   0.0017   0.0037  -0.0014  -0.61   11.5
2020/03/17 00:03:36.600       -13.9106         7.0748         0.2254   1  10   0.0048   0.0057   0.0096   0.0015   0.0039  -0.0013  -0.41   11.5
2020/03/17 00:03:36.800       -13.9094         7.0745         0.2272   1  10   0.0049   0.0058   0.0097   0.0016   0.0038  -0.0015  -0.21   11.5
2020/03/17 00:03:37.000       -13.9089         7.0748         0.2254   1  10   0.0047   0.0057   0.0096   0.0011   0.0036  -0.0014  -0.01   11.5
2020/03/17 00:03:37.200       -13.9098         7.0750         0.2239   1  10   0.0049   0.0058   0.0097   0.0012   0.0037  -0.0013  -0.81   11.5
2020/03/17 00:03:37.400       -13.9095         7.0747         0.2244   1  10   0.0048   0.0058   0.0096   0.0010   0.0036  -0.0010  -0.61   11.5
2020/03/17 00:03:37.600       -13.9104         7.0752         0.2242   1  10   0.0046   0.0056   0.0096   0.0009   0.0038  -0.0013  -0.41   11.5
2020/03/17 00:03:37.800       -13.9097         7.0744         0.2253   1  10   0.0048   0.0056   0.0096   0.0013   0.0039  -0.0018  -0.21   11.5
2020/03/17 00:03:38.000       -13.9102         7.0748         0.2226   1  10   0.0047   0.0057   0.0095   0.0011   0.0040  -0.0016  -0.01   11.5
2020/03/17 00:03:38.200       -13.9094         7.0738         0.2219   1  10   0.0049   0.0057   0.0096   0.0013   0.0036  -0.0016  -0.81   11.5
2020/03/17 00:03:38.400       -13.9102         7.0741         0.2232   1  10   0.0051   0.0058   0.0097   0.0009   0.0038  -0.0014  -0.61   11.5
2020/03/17 00:03:38.600       -13.9100         7.0745         0.2229   1  10   0.0049   0.0058   0.0096   0.0007   0.0038  -0.0012  -0.41   11.5
2020/03/17 00:03:38.800       -13.9098         7.0732         0.2237   1  10   0.0049   0.0057   0.0096   0.0017   0.0038  -0.0016  -0.21   11.5
2020/03/17 00:03:39.000       -13.9101         7.0748         0.2231   1  10   0.0048   0.0057   0.0096   0.0009   0.0037  -0.0016  -0.01   11.5
2020/03/17 00:03:39.200       -13.9087         7.0738         0.2239   1  10   0.0049   0.0057   0.0096   0.0009   0.0038  -0.0011  -0.81   11.5
2020/03/17 00:03:39.400       -13.9094         7.0723         0.2226   1  10   0.0049   0.0057   0.0096   0.0011   0.0038  -0.0008  -0.61   11.5
2020/03/17 00:03:39.600       -13.9097         7.0734         0.2244   1  10   0.0048   0.0057   0.0096   0.0012   0.0039  -0.0011  -0.41   11.6
2020/03/17 00:03:39.800       -13.9092         7.0736         0.2260   1  10   0.0048   0.0057   0.0096   0.0011   0.0036  -0.0011  -0.21    3.4
2020/03/17 00:03:40.000       -13.9093         7.0730         0.2252   1  10   0.0046   0.0059   0.0096   0.0010   0.0037  -0.0011  -0.01    3.4
2020/03/17 00:03:40.200       -13.9085         7.0729         0.2250   1  10   0.0047   0.0057   0.0096   0.0017   0.0039  -0.0017  -0.81    3.4
2020/03/17 00:03:40.400       -13.9090         7.0735         0.2258   1  10   0.0048   0.0058   0.0096   0.0011   0.0037  -0.0013  -0.61    3.5
2020/03/17 00:03:40.600       -13.9096         7.0747         0.2239   1  10   0.0047   0.0056   0.0096   0.0014   0.0036  -0.0016  -0.41    3.5
2020/03/17 00:03:40.800       -13.9095         7.0730         0.2247   1  10   0.0048   0.0057   0.0096   0.0008   0.0036  -0.0013  -0.21    3.5
2020/03/17 00:03:41.000       -13.9095         7.0741         0.2261   1  10   0.0047   0.0058   0.0095   0.0007   0.0037  -0.0012  -0.01    3.6
2020/03/17 00:03:41.200       -13.9096         7.0739         0.2263   1  10   0.0050   0.0056   0.0096   0.0012   0.0039  -0.0010  -0.81    3.6
2020/03/17 00:03:41.400       -13.9082         7.0739         0.2252   1  10   0.0048   0.0058   0.0096   0.0006   0.0038  -0.0011  -0.61    3.7
2020/03/17 00:03:41.600       -13.9090         7.0751         0.2236   1  10   0.0049   0.0057   0.0095   0.0013   0.0037  -0.0013  -0.41    3.7
2020/03/17 00:03:41.800       -13.9090         7.0748         0.2272   1  10   0.0049   0.0056   0.0097   0.0010   0.0037  -0.0015  -0.21    3.7
2020/03/17 00:03:42.000       -13.9097         7.0754         0.2256   1  10   0.0048   0.0056   0.0095   0.0011   0.0038  -0.0011  -0.01    3.8
2020/03/17 00:03:42.200       -13.9089         7.0756         0.2246   1  10   0.0049   0.0057   0.0096   0.0016   0.0038  -0.0017  -0.81    3.8
2020/03/17 00:03:42.400       -13.9087         7.0745         0.2264   1  10   0.0048   0.0056   0.0095   0.0011   0.0037  -0.0016  -0.61    3.8
2020/03/17 00:03:42.600       -13.9099         7.0735         0.2259   1  10   0.0047   0.0057   0.0095   0.0015   0.0038  -0.0014  -0.41    3.9
2020/03/17 00:03:42.800       -13.9098         7.0745         0.2241   1  10   0.0050   0.0058   0.0097   0.0004   0.0037  -0.0014  -0.21    3.9
2020/03/17 00:03:43.000       -13.9088         7.0744         0.2221   1  10   0.0050   0.0057   0.0096  -0.0004   0.0035  -0.0010  -0.01    3.9
2020/03/17 00:03:43.200       -13.9090         7.0733         0.2258   1  10   0.0049   0.0056   0.0096   0.0006   0.0038  -0.0016  -0.81    4.0
2020/03/17 00:03:43.400       -13.9097         7.0731         0.2240   1  10   0.0049   0.0058   0.0095   0.0017   0.0038  -0.0017  -0.61    4.0
2020/03/17 00:03:43.600       -13.9095         7.0745         0.2242   1  10   0.0047   0.0058   0.0096   0.0010   0.0036  -0.0013  -0.41    4.0
2020/03/17 00:03:43.800       -13.9093         7.0747         0.2254   1  10   0.0047   0.0057   0.0097   0.0007   0.0036  -0.0015  -0.21    4.1
2020/03/17 00:03:44.000       -13.9100         7.0746         0.2256   1  10   0.0049   0.0058   0.0095  -0.0005   0.0037  -0.0011  -0.01    4.1
2020/03/17 00:03:44.200       -13.9107         7.0728         0.2227   1  10   0.0050   0.0057   0.0097   0.0011   0.0037  -0.0015  -0.81    4.1
2020/03/17 00:03:44.400       -13.9101         7.0739         0.2260   1  10   0.0048   0.0058   0.0096   0.0012   0.0035  -0.0012  -0.61    4.2
2020/03/17 00:03:44.600       -13.9110         7.0726         0.2248   1  10   0.0048   0.0057   0.0096   0.0015   0.0036  -0.0014  -0.41    4.2
2020/03/17 00:03:44.800       -13.9124         7.0734         0.2242   1  10   0.0049   0.0057   0.0096   0.0010   0.0037  -0.0014  -0.21    4.3
2020/03/17 00:03:45.000       -13.9103         7.0717         0.2245   1  10   0.0051   0.0057   0.0096  -0.0003   0.0037   0.0003  -0.01    4.3
2020/03/17 00:03:45.200       -13.9109         7.0726         0.2271   1  10   0.0047   0.0057   0.0095   0.0006   0.0039  -0.0011  -0.81    4.3
2020/03/17 00:03:45.400       -13.9100         7.0729         0.2273   1  10   0.0048   0.0057   0.0096   0.0006   0.0036  -0.0012  -0.61    4.4
2020/03/17 00:03:45.600       -13.9104         7.0734         0.2274   1  10   0.0048   0.0057   0.0096   0.0010   0.0038  -0.0014  -0.41    4.4
2020/03/17 00:03:45.800       -13.9090         7.0753         0.2277   1  10   0.0048   0.0057   0.0096   0.0016   0.0037  -0.0018  -0.21    4.4
2020/03/17 00:03:46.000       -13.9096         7.0735         0.2286   1  10   0.0049   0.0057   0.0095   0.0015   0.0037  -0.0013  -0.01    4.5
2020/03/17 00:03:46.200       -13.9089         7.0760         0.2279   1  10   0.0049   0.0058   0.0096   0.0005   0.0037  -0.0008  -0.81    4.5
2020/03/17 00:03:46.400       -13.9093         7.0749         0.2291   1  10   0.0047   0.0057   0.0096   0.0015   0.0038  -0.0015  -0.61    4.5
2020/03/17 00:03:46.600       -13.9090         7.0742         0.2269   1  10   0.0050   0.0057   0.0096   0.0012   0.0037  -0.0013  -0.41    4.6
2020/03/17 00:03:46.800       -13.9096         7.0731         0.2249   1  10   0.0048   0.0057   0.0096   0.0012   0.0037  -0.0014  -0.21    4.6
2020/03/17 00:03:47.000       -13.9100         7.0742         0.2274   1  10   0.0046   0.0058   0.0096   0.0017   0.0038  -0.0018  -0.01    4.6
2020/03/17 00:03:47.200       -13.9100         7.0733         0.2267   1  10   0.0049   0.0057   0.0096   0.0007   0.0038  -0.0013  -0.81    4.7
2020/03/17 00:03:47.400       -13.9101         7.0738         0.2243   1  10   0.0050   0.0056   0.0096   0.0014   0.0038  -0.0014  -0.61    4.7
2020/03/17 00:03:47.600       -13.9092         7.0748         0.2256   1  10   0.0048   0.0058   0.0096   0.0012   0.0038  -0.0008  -0.41    4.7
2020/03/17 00:03:47.800       -13.9091         7.0740         0.2252   1  10   0.0049   0.0057   0.0096   0.0010   0.0037  -0.0013  -0.21    4.8
2020/03/17 00:03:48.000       -13.9104         7.0738         0.2236   1  10   0.0049   0.0058   0.0095  -0.0002   0.0035  -0.0015  -0.01    4.8
2020/03/17 00:03:48.200       -13.9091         7.0756         0.2256   1  10   0.0050   0.0057   0.0096   0.0009   0.0037  -0.0013  -0.81    4.8
2020/03/17 00:03:48.400       -13.9100         7.0735         0.2257   1  10   0.0051   0.0057   0.0096  -0.0007   0.0036  -0.0014  -0.61    4.9
2020/03/17 00:03:48.600       -13.9086         7.0742         0.2237   1  10   0.0049   0.0058   0.0095   0.0013   0.0038  -0.0012  -0.41    4.9
2020/03/17 00:03:48.800       -13.9085         7.0735         0.2248   1  10   0.0048   0.0057   0.0096   0.0014   0.0037  -0.0011  -0.21    4.9
2020/03/17 00:03:49.000       -13.9095         7.0746         0.2245   1  10   0.0048   0.0056   0.0096   0.0014   0.0036  -0.0009  -0.01    5.0
2020/03/17 00:03:49.200       -13.9115         7.0761         0.2236   1  10   0.0049   0.0058   0.0096   0.0007   0.0038  -0.0012  -0.81    5.0
2020/03/17 00:03:49.400       -13.9092         7.0757         0.2240   1  10   0.0051   0.0057   0.0096   0.0003   0.0037  -0.0013  -0.61    5.0
2020/03/17 00:03:49.600       -13.9105         7.0753         0.2236   1  10   0.0049   0.0057   0.0096   0.0015   0.0037  -0.0018  -0.41    5.1
2020/03/17 00:03:49.800       -13.9087         7.0744         0.2232   1  10   0.0050   0.0058   0.0096   0.0011   0.0037  -0.0009  -0.21    5.1
2020/03/17 00:03:50.000       -13.9094         7.0735         0.2247   1  10   0.0049   0.0057   0.0095   0.0008   0.0037  -0.0008  -0.01    5.2
2020/03/17 00:03:50.200       -13.9101         7.0747         0.2235   1  10   0.0049   0.0058   0.0096   0.0015   0.0038  -0.0015  -0.81    5.2
2020/03/17 00:03:50.400       -13.9095         7.0738         0.2229   1  10   0.0046   0.0056   0.0095   0.0014   0.0037  -0.0012  -0.61    5.2
2020/03/17 00:03:50.600       -13.9090         7.0743         0.2238   1  10   0.0050   0.0057   0.0095   0.0002   0.0037  -0.0009  -0.41    5.3
2020/03/17 00:03:50.800       -13.9104         7.0751         0.2230   1  10   0.0049   0.0057   0.0096   0.0010   0.0037  -0.0016  -0.21    5.3
2020/03/17 00:03:51.000       -13.9092         7.0748         0.2231   1  10   0.0049   0.0057   0.0095   0.0011   0.0037  -0.0011  -0.01    5.3
2020/03/17 00:03:51.200       -13.9106         7.0737         0.2240   1  10   0.0051   0.0057   0.0096   0.0008   0.0037  -0.0009  -0.81    5.4
2020/03/17 00:03:51.400       -13.9103         7.0756         0.2279   1  10   0.0049   0.0056   0.0096   0.0014   0.0037  -0.0013  -0.61    5.4
2020/03/17 00:03:51.600       -13.9108         7.0749         0.2245   1  10   0.0046   0.0057   0.0095   0.0017   0.0038  -0.0015  -0.41    5.4
2020/03/17 00:03:51.800       -13.9104         7.0749         0.2232   1  10   0.0050   0.0058   0.0096   0.0015   0.0037  -0.0011  -0.21    5.5
2020/03/17 00:03:52.000       -13.9103         7.0756         0.2262   1  10   0.0047   0.0057   0.0095   0.0014   0.0037  -0.0014  -0.01    5.5
2020/03/17 00:03:52.200       -13.9109         7.0748         0.2257   1  10   0.0048   0.0058   0.0096   0.0013   0.0036  -0.0008  -0.81    5.5
2020/03/17 00:03:52.400       -13.9101         7.0754         0.2232   1  10   0.0047   0.0058   0.0096   0.0010   0.0037  -0.0014  -0.61    5.6
2020/03/17 00:03:52.600       -13.9102         7.0748         0.2224   1  10   0.0049   0.0059   0.0096   0.0010   0.0037  -0.0017  -0.41    5.6
2020/03/17 00:03:52.800       -13.9095         7.0752         0.2225   1  10   0.0049   0.0056   0.0096   0.0013   0.0038  -0.0013  -0.21    5.6
2020/03/17 00:03:53.000       -13.9088         7.0747         0.2207   1  10   0.0048   0.0058   0.0095   0.0014   0.0037   0.0005  -0.01    5.7
2020/03/17 00:03:53.200       -13.9099         7.0757         0.2216   1  10   0.0051   0.0059   0.0096   0.0011   0.0038  -0.0012  -0.81    5.7
2020/03/17 00:03:53.400       -13.9098         7.0758         0.2248   1  10   0.0049   0.0058   0.0095   0.0012   0.0038  -0.0013  -0.61    5.7
2020/03/17 00:03:53.600       -13.9090         7.0751         0.2226   1  10   0.0050   0.0058   0.0096   0.0015   0.0036  -0.0013  -0.41    5.8
2020/03/17 00:03:53.800       -13.9104         7.0742         0.2227   1  10   0.0048   0.0057   0.0096   0.0011   0.0037  -0.0015  -0.21    5.8
2020/03/17 00:03:54.000       -13.9104         7.0755         0.2210   1  10   0.0047   0.0057   0.0095   0.0016   0.0038  -0.0010  -0.01    5.9
2020/03/17 00:03:54.200       -13.9108         7.0753         0.2237   1   9   0.0052   0.0056   0.0100   0.0016   0.0040   0.0013  -0.81   12.1
2020/03/17 00:03:54.400       -13.9106         7.0757         0.2205   1   9   0.0050   0.0057   0.0100   0.0017   0.0041   0.0018  -0.61   12.1
2020/03/17 00:03:54.600       -13.9100         7.0755         0.2239   1   9   0.0051   0.0058   0.0100   0.0011   0.0040   0.0019  -0.41   12.1
2020/03/17 00:03:54.800       -13.9109         7.0752         0.2223   1   9   0.0052   0.0058   0.0100   0.0013   0.0041   0.0017  -0.21   12.1
2020/03/17 00:03:55.000       -13.9097         7.0744         0.2230   1   9   0.0050   0.0058   0.0099   0.0014   0.0040   0.0017  -0.01   12.1
2020/03/17 00:03:55.200       -13.9091         7.0757         0.2225   1   9   0.0050   0.0058   0.0100   0.0016   0.0039   0.0016  -0.81   12.2
2020/03/17 00:03:55.400       -13.9101         7.0760         0.2216   1   9   0.0050   0.0057   0.0100   0.0015   0.0040   0.0019  -0.61   12.2
2020/03/17 00:03:55.600       -13.9082         7.0751         0.2216   1   9   0.0050   0.0058   0.0100   0.0013   0.0040   0.0018  -0.41   12.2
2020/03/17 00:03:55.800       -13.9082         7.0750         0.2209   1   9   0.0050   0.0057   0.0101   0.0019   0.0039   0.0017  -0.21   12.2
2020/03/17 00:03:56.000       -13.9090         7.0752         0.2192   1  10   0.0050   0.0058   0.0100   0.0015   0.0039   0.0014  -0.01   12.2
2020/03/17 00:03:56.200       -13.9082         7.0760         0.2232   1  10   0.0048   0.0057   0.0098   0.0016   0.0040   0.0006  -0.81   12.2
2020/03/17 00:03:56.400       -13.9092         7.0757         0.2216   1  10   0.0050   0.0058   0.0098   0.0013   0.0037   0.0010  -0.61   12.2
2020/03/17 00:03:56.600       -13.9086         7.0756         0.2229   1  10   0.0049   0.0058   0.0097   0.0015   0.0038  -0.0009  -0.41   12.2
2020/03/17 00:03:56.800       -13.9084         7.0743         0.2219   1  10   0.0049   0.0056   0.0097   0.0015   0.0038  -0.0011  -0.21   12.2
2020/03/17 00:03:57.000       -13.9092         7.0748         0.2231   1  10   0.0050   0.0057   0.0096   0.0008   0.0037  -0.0005  -0.01   12.2
2020/03/17 00:03:57.200       -13.9090         7.0750         0.2253   1  10   0.0049   0.0057   0.0097   0.0013   0.0038  -0.0010  -0.81   12.2
2020/03/17 00:03:57.400       -13.9095         7.0739         0.2244   1  10   0.0047   0.0058   0.0096   0.0016   0.0038  -0.0013  -0.61   12.2
2020/03/17 00:03:57.600       -13.9087         7.0751         0.2217   1  10   0.0049   0.0058   0.0096   0.0014   0.0038  -0.0015  -0.41   12.2
2020/03/17 00:03:57.800       -13.9097         7.0749         0.2229   1  10   0.0050   0.0058   0.0097   0.0010   0.0036  -0.0013  -0.21   12.2
2020/03/17 00:03:58.000       -13.9091         7.0732         0.2203   1  10   0.0047   0.0055   0.0096   0.0013   0.0037  -0.0012  -0.01   12.2
2020/03/17 00:03:58.200       -13.9100         7.0734         0.2222   1  10   0.0051   0.0057   0.0097   0.0011   0.0037  -0.0010  -0.81   12.2
2020/03/17 00:03:58.400       -13.9083         7.0733         0.2223   1  10   0.0048   0.0055   0.0096   0.0013   0.0038  -0.0013  -0.61   12.2
2020/03/17 00:03:58.600       -13.9080         7.0739         0.2213   1  10   0.0051   0.0056   0.0097   0.0017   0.0038  -0.0013  -0.41   12.2
2020/03/17 00:03:58.800       -13.9085         7.0744         0.2216   1  10   0.0049   0.0058   0.0098   0.0005   0.0036  -0.0010  -0.21   12.2
2020/03/17 00:03:59.000       -13.9083         7.0751         0.2216   1  10   0.0048   0.0056   0.0096   0.0017   0.0038  -0.0013  -0.01   12.2
2020/03/17 00:03:59.200       -13.9089         7.0745         0.2219   1  10   0.0048   0.0058   0.0097   0.0013   0.0036  -0.0015  -0.81   12.2
2020/03/17 00:03:59.400       -13.9073         7.0739         0.2219   1  10   0.0050   0.0057   0.0096   0.0012   0.0037  -0.0014  -0.61   12.2
2020/03/17 00:03:59.600       -13.9089         7.0752         0.2223   1  10   0.0047   0.0057   0.0096   0.0017   0.0038  -0.0016  -0.41   12.2
2020/03/17 00:03:59.800       -13.9087         7.0758         0.2214   1  10   0.0049   0.0058   0.0097   0.0013   0.0036  -0.0012  -0.21   12.2
2020/03/17 00:04:00.000       -13.9081         7.0749         0.2224   1  10   0.0049   0.0057   0.0096   0.0014   0.0038  -0.0018  -0.01   12.2
2020/03/17 00:04:00.200       -13.9075         7.0765         0.2235   1  10   0.0047   0.0057   0.0097   0.0017   0.0037  -0.0014  -0.81   12.2
2020/03/17 00:04:00.400       -13.9077         7.0761         0.2234   1  10   0.0048   0.0057   0.0096   0.0009   0.0037  -0.0010  -0.61   12.2
2020/03/17 00:04:00.600       -13.9078         7.0767         0.2236   1  10   0.0051   0.0057   0.0096   0.0014   0.0036  -0.0012  -0.41   12.2
2020/03/17 00:04:00.800       -13.9068         7.0772         0.2256   1  10   0.0051   0.0057   0.0096   0.0010   0.0037  -0.0011  -0.21   12.2
2020/03/17 00:04:01.000       -13.9068         7.0776         0.2257   1  10   0.0046   0.0057   0.0096   0.0010   0.0036  -0.0014  -0.01   12.2
2020/03/17 00:04:01.200       -13.9070         7.0760         0.2236   1   9   0.0051   0.0058   0.0101   0.0016   0.0039   0.0018  -0.81   12.2
2020/03/17 00:04:01.400       -13.9084         7.0764         0.2240   1   9   0.0050   0.0058   0.0101   0.0018   0.0039   0.0015  -0.61   12.2
2020/03/17 00:04:01.600       -13.9071         7.0771         0.2243   1   9   0.0051   0.0057   0.0100   0.0013   0.0041   0.0015  -0.41   12.2
2020/03/17 00:04:01.800       -13.9079         7.0761         0.2234   1   9   0.0051   0.0058   0.0101   0.0014   0.0040   0.0016  -0.21   12.2
2020/03/17 00:04:02.000       -13.9087         7.0757         0.2214   1   9   0.0052   0.0056   0.0099   0.0015   0.0038   0.0015  -0.01   12.2
2020/03/17 00:04:02.200       -13.9090         7.0757         0.2229   1   9   0.0050   0.0058   0.0100   0.0014   0.0039   0.0017  -0.81   12.2
2020/03/17 00:04:02.400       -13.9072         7.0764         0.2231   1   9   0.0050   0.0058   0.0100   0.0016   0.0041   0.0018  -0.61   12.3
2020/03/17 00:04:02.600       -13.9088         7.0746         0.2228   1   9   0.0051   0.0057   0.0100   0.0017   0.0040   0.0017  -0.41   12.3
2020/03/17 00:04:02.800       -13.9087         7.0752         0.2236   1   9   0.0053   0.0058   0.0100   0.0020   0.0041   0.0015  -0.21   12.3
2020/03/17 00:04:03.000       -13.9080         7.0760         0.2239   1  10   0.0049   0.0057   0.0100   0.0016   0.0041   0.0018  -0.01   12.3
2020/03/17 00:04:03.200       -13.9096         7.0757         0.2206   1  10   0.0050   0.0057   0.0098   0.0009   0.0038   0.0007  -0.81   12.3
2020/03/17 00:04:03.400       -13.9099         7.0773         0.2225   1  10   0.0047   0.0058   0.0098   0.0012   0.0038   0.0004  -0.61   12.3
2020/03/17 00:04:03.600       -13.9077         7.0763         0.2213   1  10   0.0049   0.0058   0.0097   0.0008   0.0037  -0.0008  -0.41   12.3
2020/03/17 00:04:03.800       -13.9082         7.0774         0.2225   1  10   0.0050   0.0056   0.0097   0.0013   0.0038  -0.0008  -0.21   12.3
2020/03/17 00:04:04.000       -13.9082         7.0764         0.2221   1  10   0.0050   0.0058   0.0096   0.0014   0.0040  -0.0001  -0.01   12.3
2020/03/17 00:04:04.200       -13.9081         7.0773         0.2208   1  10   0.0048   0.0059   0.0097   0.0012   0.0038  -0.0008  -0.81   12.2
2020/03/17 00:04:04.400       -13.9094         7.0752         0.2201   1  10   0.0051   0.0058   0.0097   0.0018   0.0037  -0.0009  -0.61   12.2
2020/03/17 00:04:04.600       -13.9083         7.0763         0.2196   1  10   0.0049   0.0058   0.0096   0.0013   0.0038  -0.0009  -0.41   12.3
2020/03/17 00:04:04.800       -13.9087         7.0762         0.2210   1  10   0.0049   0.0056   0.0096   0.0012   0.0038  -0.0011  -0.21   12.3
2020/03/17 00:04:05.000       -13.9085         7.0764         0.2216   1  10   0.0049   0.0057   0.0096   0.0012   0.0037  -0.0010  -0.01   12.3
2020/03/17 00:04:05.200       -13.9087         7.0758         0.2186   1  10   0.0049   0.0057   0.0096   0.0009   0.0040  -0.0012  -0.81   12.3
2020/03/17 00:04:05.400       -13.9086         7.0764         0.2220   1  10   0.0048   0.0058   0.0096   0.0009   0.0038  -0.0011  -0.61   12.3
2020/03/17 00:04:05.600       -13.9069         7.0753         0.2225   1  10   0.0050   0.0058   0.0096   0.0013   0.0039  -0.0012  -0.41   12.3
2020/03/17 00:04:05.800       -13.9093         7.0761         0.2232   1  10   0.0049   0.0057   0.0096   0.0014   0.0037  -0.0013  -0.21   12.3
2020/03/17 00:04:06.000       -13.9082         7.0758         0.2237   1  10   0.0048   0.0057   0.0096   0.0013   0.0036  -0.0009  -0.01   12.3
2020/03/17 00:04:06.200       -13.9078         7.0757         0.2231   1  10   0.0049   0.0059   0.0097   0.0009   0.0038  -0.0009  -0.81   12.3
2020/03/17 00:04:06.400       -13.9070         7.0753         0.2240   1  10   0.0048   0.0057   0.0096   0.0017   0.0037  -0.0011  -0.61   12.3
2020/03/17 00:04:06.600       -13.9091         7.0755         0.2228   1  10   0.0051   0.0058   0.0097   0.0011   0.0037  -0.0013  -0.41   12.3
2020/03/17 00:04:06.800       -13.9071         7.0753         0.2239   1  10   0.0047   0.0057   0.0097   0.0014   0.0036  -0.0013  -0.21   12.3
2020/03/17 00:04:07.000       -13.9075         7.0754         0.2219   1  10   0.0047   0.0056   0.0095   0.0012   0.0037  -0.0011  -0.01   12.3
2020/03/17 00:04:07.200       -13.9082         7.0750         0.2217   1  10   0.0048   0.0058   0.0096   0.0012   0.0037  -0.0015  -0.81   12.3
2020/03/17 00:04:07.400       -13.9066         7.0750         0.2231   1  10   0.0049   0.0057   0.0096   0.0012   0.0037  -0.0010  -0.61   12.3
2020/03/17 00:04:07.600       -13.9069         7.0739         0.2205   1  10   0.0049   0.0058   0.0096   0.0010   0.0037  -0.0012  -0.41   12.3
2020/03/17 00:04:07.800       -13.9064         7.0744         0.2234   1  10   0.0046   0.0057   0.0097   0.0016   0.0037  -0.0013  -0.21   12.3
2020/03/17 00:04:08.000       -13.9067         7.0725         0.2218   1  10   0.0047   0.0056   0.0096   0.0020   0.0037  -0.0015  -0.01   12.3
2020/03/17 00:04:08.200       -13.9081         7.0725         0.2237   1  10   0.0048   0.0059   0.0097   0.0015   0.0037  -0.0012  -0.81   12.3
2020/03/17 00:04:08.400       -13.9077         7.0745         0.2240   1  10   0.0047   0.0057   0.0096   0.0015   0.0036  -0.0013  -0.61   12.3
2020/03/17 00:04:08.600       -13.9075         7.0738         0.2231   1  10   0.0048   0.0057   0.0096   0.0017   0.0039  -0.0017  -0.41   12.3
2020/03/17 00:04:08.800       -13.9073         7.0751         0.2253   1  10   0.0048   0.0056   0.0096   0.0015   0.0037  -0.0013  -0.21   12.3
2020/03/17 00:04:09.000       -13.9078         7.0750         0.2232   1  10   0.0047   0.0056   0.0095   0.0013   0.0036  -0.0007  -0.01   12.3
2020/03/17 00:04:09.200       -13.9074         7.0743         0.2259   1  10   0.0047   0.0056   0.0096   0.0013   0.0038  -0.0008  -0.81   12.3
2020/03/17 00:04:09.400       -13.9076         7.0753         0.2254   1  10   0.0050   0.0058   0.0096   0.0016   0.0038  -0.0010  -0.61   12.3
2020/03/17 00:04:09.600       -13.9071         7.0762         0.2244   1  10   0.0048   0.0056   0.0096   0.0012   0.0038  -0.0014  -0.41   12.3
2020/03/17 00:04:09.800       -13.9076         7.0744         0.2232   1  10   0.0050   0.0056   0.0096   0.0010   0.0038  -0.0013  -0.21   12.3
2020/03/17 00:04:10.000       -13.9070         7.0745         0.2219   1  10   0.0048   0.0057   0.0095   0.0014   0.0037  -0.0009  -0.01   12.3
2020/03/17 00:04:10.200       -13.9076         7.0744         0.2232   1  10   0.0049   0.0057   0.0096   0.0011   0.0037  -0.0013  -0.81   12.3
2020/03/17 00:04:10.400       -13.9088         7.0739         0.2224   1  10   0.0049   0.0057   0.0096   0.0007   0.0037  -0.0012  -0.61   12.3
2020/03/17 00:04:10.600       -13.9086         7.0737         0.2234   1  10   0.0048   0.0059   0.0096   0.0012   0.0036  -0.0006  -0.41   12.3
2020/03/17 00:04:10.800       -13.9089         7.0732         0.2239   1  10   0.0047   0.0057   0.0096   0.0013   0.0037  -0.0013  -0.21   12.3
2020/03/17 00:04:11.000       -13.9091         7.0723         0.2248   1  10   0.0051   0.0057   0.0095   0.0008   0.0039  -0.0010  -0.01   12.3
2020/03/17 00:04:11.200       -13.9098         7.0733         0.2260   1  10   0.0049   0.0058   0.0096   0.0013   0.0035  -0.0009  -0.81   12.3
2020/03/17 00:04:11.400       -13.9100         7.0717         0.2239   1  10   0.0048   0.0056   0.0096   0.0012   0.0038  -0.0011  -0.61   12.3
2020/03/17 00:04:11.600       -13.9084         7.0718         0.2248   1  10   0.0049   0.0057   0.0095   0.0016   0.0037  -0.0014  -0.41   12.3
2020/03/17 00:04:11.800       -13.9079         7.0742         0.2243   1  10   0.0050   0.0057   0.0096   0.0005   0.0037  -0.0009  -0.21   12.3
2020/03/17 00:04:12.000       -13.9064         7.0732         0.2248   1  10   0.0048   0.0057   0.0095   0.0003   0.0037  -0.0013  -0.01   12.3
2020/03/17 00:04:12.200       -13.9076         7.0737         0.2271   1  10   0.0048   0.0058   0.0096   0.0013   0.0037  -0.0017  -0.81   12.3
2020/03/17 00:04:12.400       -13.9074         7.0729         0.2277   1  10   0.0049   0.0057   0.0096   0.0011   0.0036  -0.0013  -0.61   12.3
2020/03/17 00:04:12.600       -13.9079         7.0728         0.2283   1  10   0.0051   0.0058   0.0096   0.0011   0.0038  -0.0012  -0.41   12.3
2020/03/17 00:04:12.800       -13.9082         7.0727         0.2265   1  10   0.0048   0.0057   0.0096   0.0016   0.0038  -0.0013  -0.21   12.3
2020/03/17 00:04:13.000       -13.9081         7.0739         0.2276   1  10   0.0049   0.0058   0.0097   0.0014   0.0036  -0.0013  -0.01   12.3
2020/03/17 00:04:13.200       -13.9077         7.0740         0.2264   1  10   0.0049   0.0057   0.0097   0.0016   0.0036  -0.0017  -0.81   12.3
2020/03/17 00:04:13.400       -13.9090         7.0733         0.2238   1  10   0.0047   0.0057   0.0096   0.0007   0.0036  -0.0013  -0.61   12.3
2020/03/17 00:04:13.600       -13.9090         7.0753         0.2245   1  10   0.0046   0.0056   0.0096   0.0015   0.0036  -0.0011  -0.41   12.3
2020/03/17 00:04:13.800       -13.9095         7.0739         0.2239   1  10   0.0048   0.0057   0.0096   0.0011   0.0037  -0.0015  -0.21   12.3
2020/03/17 00:04:14.000       -13.9098         7.0742         0.2230   1  10   0.0050   0.0058   0.0096   0.0010   0.0037  -0.0013  -0.01   12.3
2020/03/17 00:04:14.200       -13.9083         7.0748         0.2239   1  10   0.0046   0.0056   0.0096   0.0012   0.0037  -0.0018  -0.81   12.3
2020/03/17 00:04:14.400       -13.9075         7.0747         0.2237   1  10   0.0049   0.0058   0.0096   0.0005   0.0037   0.0007  -0.61   12.3
2020/03/17 00:04:14.600       -13.9080         7.0747         0.2241   1  10   0.0050   0.0056   0.0095   0.0012   0.0037  -0.0012  -0.41   12.3
2020/03/17 00:04:14.800       -13.9085         7.0751         0.2264   1  10   0.0049   0.0057   0.0096   0.0015   0.0037  -0.0015  -0.21   12.3
2020/03/17 00:04:15.000       -13.9073         7.0747         0.2276   1  10   0.0049   0.0057   0.0095   0.0010   0.0037  -0.0011  -0.01   12.3
2020/03/17 00:04:15.200       -13.9077         7.0749         0.2278   1  10   0.0050   0.0058   0.0096   0.0006   0.0038  -0.0013  -0.81   12.3
2020/03/17 00:04:15.400       -13.9075         7.0761         0.2242   1  10   0.0048   0.0057   0.0097   0.0011   0.0035  -0.0013  -0.61   12.3
2020/03/17 00:04:15.600       -13.9078         7.0751         0.2288   1  10   0.0048   0.0057   0.0096   0.0009   0.0036  -0.0013  -0.41   12.3
2020/03/17 00:04:15.800       -13.9092         7.0738         0.2264   1  10   0.0047   0.0058   0.0096   0.0011   0.0038  -0.0012  -0.21   12.3
2020/03/17 00:04:16.000       -13.9082         7.0751         0.2272   1  10   0.0050   0.0057   0.0095  -0.0003   0.0039  -0.0009  -0.01   12.3
2020/03/17 00:04:16.200       -13.9087         7.0748         0.2278   1  10   0.0051   0.0057   0.0096   0.0012   0.0037  -0.0008  -0.81   12.3
2020/03/17 00:04:16.400       -13.9077         7.0730         0.2270   1  10   0.0048   0.0057   0.0095   0.0009   0.0037  -0.0011  -0.61   12.4
2020/03/17 00:04:16.600       -13.9072         7.0751         0.2288   1  10   0.0047   0.0056   0.0096   0.0020   0.0037  -0.0016  -0.41   12.4
2020/03/17 00:04:16.800       -13.9074         7.0735         0.2266   1  10   0.0046   0.0057   0.0096   0.0015   0.0035  -0.0015  -0.21   12.4
2020/03/17 00:04:17.000       -13.9076         7.0745         0.2286   1  10   0.0048   0.0056   0.0095   0.0013   0.0036  -0.0012  -0.01   12.4
2020/03/17 00:04:17.200       -13.9077         7.0745         0.2287   1  10   0.0048   0.0057   0.0096   0.0014   0.0036  -0.0013  -0.81   12.4
2020/03/17 00:04:17.400       -13.9062         7.0735         0.2246   1  10   0.0049   0.0058   0.0096   0.0007   0.0036  -0.0011  -0.61    3.3
2020/03/17 00:04:17.600       -13.9066         7.0747         0.2280   1  10   0.0049   0.0057   0.0096   0.0016   0.0037  -0.0014  -0.41    3.4
2020/03/17 00:04:17.800       -13.9056         7.0738         0.2273   1  10   0.0049   0.0059   0.0097   0.0010   0.0038  -0.0014  -0.21    3.4
2020/03/17 00:04:18.000       -13.9055         7.0748         0.2294   1  10   0.0049   0.0057   0.0095   0.0014   0.0038  -0.0012  -0.01    3.4
2020/03/17 00:04:18.200       -13.9076         7.0750         0.2283   1  10   0.0048   0.0057   0.0096   0.0012   0.0037  -0.0015  -0.81    3.5
2020/03/17 00:04:18.400       -13.9075         7.0758         0.2281   1  10   0.0048   0.0056   0.0095   0.0013   0.0037  -0.0011  -0.61    3.5
2020/03/17 00:04:18.600       -13.9066         7.0764         0.2295   1  10   0.0047   0.0056   0.0095   0.0019   0.0036  -0.0016  -0.41    3.5
2020/03/17 00:04:18.800       -13.9065         7.0751         0.2258   1  10   0.0050   0.0056   0.0097   0.0010   0.0037  -0.0015  -0.21    3.5
2020/03/17 00:04:19.000       -13.9075         7.0740         0.2246   1  10   0.0047   0.0057   0.0095   0.0012   0.0036  -0.0009  -0.01    3.6
2020/03/17 00:04:19.200       -13.9071         7.0750         0.2263   1  10   0.0046   0.0057   0.0096   0.0015   0.0035  -0.0013  -0.81    3.6
2020/03/17 00:04:19.400       -13.9071         7.0775         0.2263   1  10   0.0050   0.0059   0.0096   0.0015   0.0037  -0.0016  -0.61    3.6
2020/03/17 00:04:19.600       -13.9074         7.0761         0.2239   1  10   0.0046   0.0059   0.0096   0.0008   0.0036  -0.0011  -0.41    3.7
2020/03/17 00:04:19.800       -13.9085         7.0745         0.2248   1  10   0.0048   0.0058   0.0096   0.0016   0.0037  -0.0012  -0.21    3.7
2020/03/17 00:04:20.000       -13.9072         7.0762         0.2262   1  10   0.0049   0.0057   0.0095   0.0015   0.0037  -0.0018  -0.01    3.7
2020/03/17 00:04:20.200       -13.9084         7.0760         0.2239   1  10   0.0048   0.0057   0.0096   0.0014   0.0037  -0.0013  -0.81    3.7
2020/03/17 00:04:20.400       -13.9080         7.0761         0.2263   1  10   0.0051   0.0056   0.0095   0.0016   0.0037  -0.0016  -0.61    3.8
2020/03/17 00:04:20.600       -13.9083         7.0757         0.2242   1  10   0.0045   0.0058   0.0096   0.0014   0.0038  -0.0011  -0.41    3.8
2020/03/17 00:04:20.800       -13.9085         7.0757         0.2247   1  10   0.0047   0.0058   0.0096   0.0016   0.0039  -0.0013  -0.21    3.8
2020/03/17 00:04:21.000       -13.9087         7.0760         0.2231   1  10   0.0047   0.0057   0.0094   0.0012   0.0037  -0.0009  -0.01    3.9
2020/03/17 00:04:21.200       -13.9082         7.0763         0.2258   1  10   0.0049   0.0057   0.0096   0.0008   0.0037  -0.0012  -0.81    3.9
2020/03/17 00:04:21.400       -13.9079         7.0746         0.2262   1  10   0.0050   0.0057   0.0096   0.0011   0.0037  -0.0012  -0.61    3.9
2020/03/17 00:04:21.600       -13.9070         7.0779         0.2292   1  10   0.0050   0.0058   0.0096   0.0008   0.0036  -0.0012  -0.41    4.0
2020/03/17 00:04:21.800       -13.9071         7.0752         0.2265   1  10   0.0046   0.0058   0.0096   0.0010   0.0036  -0.0009  -0.21    4.0
2020/03/17 00:04:22.000       -13.9069         7.0743         0.2252   1  10   0.0046   0.0057   0.0095   0.0016   0.0037  -0.0014  -0.01    4.0
2020/03/17 00:04:22.200       -13.9070         7.0752         0.2264   1  10   0.0048   0.0057   0.0096   0.0007   0.0039  -0.0011  -0.81    4.0
2020/03/17 00:04:22.400       -13.9077         7.0762         0.2237   1  10   0.0047   0.0057   0.0096   0.0009   0.0037  -0.0009  -0.61    4.1
2020/03/17 00:04:22.600       -13.9076         7.0762         0.2268   1  10   0.0046   0.0057   0.0096   0.0014   0.0035  -0.0014  -0.41    4.1
2020/03/17 00:04:22.800       -13.9086         7.0763         0.2261   1  10   0.0048   0.0057   0.0096   0.0013   0.0037  -0.0012  -0.21    4.1
2020/03/17 00:04:23.000       -13.9076         7.0771         0.2275   1  10   0.0047   0.0057   0.0095   0.0013   0.0036  -0.0014  -0.01    4.2
2020/03/17 00:04:23.200       -13.9062         7.0761         0.2259   1  10   0.0050   0.0056   0.0096   0.0011   0.0037  -0.0009  -0.81    4.2
2020/03/17 00:04:23.400       -13.9067         7.0768         0.2294   1  10   0.0048   0.0057   0.0096  -0.0005   0.0036  -0.0008  -0.61    4.2
2020/03/17 00:04:23.600       -13.9064         7.0772         0.2258   1  10   0.0048   0.0056   0.0096   0.0014   0.0037  -0.0015  -0.41    4.3
2020/03/17 00:04:23.800       -13.9062         7.0763         0.2267   1  10   0.0050   0.0057   0.0096   0.0015   0.0038  -0.0009  -0.21    4.3
2020/03/17 00:04:24.000       -13.9061         7.0759         0.2257   1  10   0.0049   0.0058   0.0095   0.0012   0.0036  -0.0014  -0.01    4.3
2020/03/17 00:04:24.200       -13.9064         7.0729         0.2243   1  10   0.0049   0.0057   0.0097   0.0010   0.0035  -0.0013  -0.81    4.3
2020/03/17 00:04:24.400       -13.9060         7.0751         0.2254   1  10   0.0047   0.0057   0.0096   0.0018   0.0036  -0.0015  -0.61    4.4
2020/03/17 00:04:24.600       -13.9067         7.0754         0.2232   1  10   0.0047   0.0057   0.0096   0.0009   0.0036  -0.0016  -0.41    4.4
2020/03/17 00:04:24.800       -13.9069         7.0751         0.2254   1  10   0.0048   0.0057   0.0096   0.0004   0.0036  -0.0016  -0.21    4.4
2020/03/17 00:04:25.000       -13.9060         7.0759         0.2238   1  10   0.0049   0.0057   0.0095   0.0013   0.0035  -0.0011  -0.01    4.5
2020/03/17 00:04:25.200       -13.9056         7.0743         0.2242   1  10   0.0050   0.0059   0.0096  -0.0009   0.0036  -0.0009  -0.81    4.5
2020/03/17 00:04:25.400       -13.9062         7.0746         0.2243   1  10   0.0047   0.0056   0.0096   0.0017   0.0036  -0.0019  -0.61    4.5
2020/03/17 00:04:25.600       -13.9058         7.0756         0.2269   1  10   0.0050   0.0058   0.0096   0.0010   0.0036  -0.0001  -0.41    4.6
2020/03/17 00:04:25.800       -13.9062         7.0757         0.2245   1  10   0.0048   0.0056   0.0096   0.0005   0.0036  -0.0016  -0.21    4.6
2020/03/17 00:04:26.000       -13.9060         7.0756         0.2275   1  10   0.0046   0.0056   0.0095   0.0013   0.0038  -0.0011  -0.01    4.6
2020/03/17 00:04:26.200       -13.9054         7.0763         0.2273   1  10   0.0049   0.0058   0.0096   0.0019   0.0036  -0.0015  -0.81    4.7
2020/03/17 00:04:26.400       -13.9062         7.0759         0.2259   1  10   0.0049   0.0056   0.0096   0.0011   0.0037  -0.0012  -0.61    4.7
2020/03/17 00:04:26.600       -13.9058         7.0751         0.2273   1  10   0.0051   0.0057   0.0096   0.0015   0.0036  -0.0014  -0.41    4.7
2020/03/17 00:04:26.800       -13.9064         7.0747         0.2269   1  10   0.0049   0.0057   0.0096   0.0012   0.0037  -0.0012  -0.21    4.7
2020/03/17 00:04:27.000       -13.9062         7.0740         0.2266   1  10   0.0047   0.0057   0.0095   0.0013   0.0036  -0.0012  -0.01    4.8
2020/03/17 00:04:27.200       -13.9065         7.0761         0.2243   1  10   0.0048   0.0056   0.0096   0.0009   0.0036  -0.0013  -0.81    4.8
2020/03/17 00:04:27.400       -13.9064         7.0759         0.2262   1  10   0.0050   0.0057   0.0095   0.0015   0.0037  -0.0013  -0.61    4.8
2020/03/17 00:04:27.600       -13.9058         7.0758         0.2265   1  10   0.0050   0.0056   0.0095   0.0012   0.0037  -0.0009  -0.41    4.9
2020/03/17 00:04:27.800       -13.9054         7.0754         0.2262   1  10   0.0048   0.0058   0.0096   0.0007   0.0036  -0.0010  -0.21    4.9
2020/03/17 00:04:28.000       -13.9061         7.0757         0.2289   1  10   0.0046   0.0057   0.0095   0.0014   0.0036  -0.0015  -0.01    4.9
2020/03/17 00:04:28.200       -13.9060         7.0754         0.2282   1  10   0.0050   0.0058   0.0096   0.0011   0.0037  -0.0017  -0.81    5.0
2020/03/17 00:04:28.400       -13.9043         7.0763         0.2284   1  10   0.0048   0.0056   0.0095   0.0016   0.0036  -0.0010  -0.61    5.0
2020/03/17 00:04:28.600       -13.9058         7.0753         0.2249   1  10   0.0048   0.0057   0.0095   0.0008   0.0035  -0.0015  -0.41    5.0
2020/03/17 00:04:28.800       -13.9046         7.0756         0.2251   1  10   0.0047   0.0057   0.0096   0.0012   0.0037  -0.0014  -0.21    5.0
2020/03/17 00:04:29.000       -13.9053         7.0756         0.2284   1  10   0.0049   0.0056   0.0094   0.0006   0.0036  -0.0012  -0.01    5.1
2020/03/17 00:04:29.200       -13.9061         7.0762         0.2279   1  10   0.0050   0.0057   0.0096   0.0017   0.0037  -0.0016  -0.81    5.1
2020/03/17 00:04:29.400       -13.9044         7.0761         0.2275   1  10   0.0050   0.0057   0.0096   0.0015   0.0036  -0.0013  -0.61    5.1
2020/03/17 00:04:29.600       -13.9048         7.0765         0.2289   1  10   0.0050   0.0057   0.0095   0.0010   0.0038  -0.0011  -0.41    5.2
2020/03/17 00:04:29.800       -13.9053         7.0771         0.2280   1  10   0.0047   0.0057   0.0096   0.0005   0.0036  -0.0011  -0.21    5.2
2020/03/17 00:04:30.000       -13.9051         7.0764         0.2298   1  10   0.0050   0.0057   0.0095   0.0014   0.0036  -0.0010  -0.01    5.2
2020/03/17 00:04:30.200       -13.9045         7.0766         0.2260   1  10   0.0048   0.0057   0.0096   0.0010   0.0036  -0.0011  -0.81    5.3
2020/03/17 00:04:30.400       -13.9050         7.0772         0.2290   1  10   0.0047   0.0056   0.0096   0.0016   0.0035  -0.0014  -0.61    5.3
2020/03/17 00:04:30.600       -13.9056         7.0766         0.2264   1  10   0.0050   0.0058   0.0096   0.0008   0.0036  -0.0015  -0.41    5.3
2020/03/17 00:04:30.800       -13.9043         7.0794         0.2276   1  10   0.0047   0.0058   0.0096   0.0012   0.0036  -0.0010  -0.21    5.4
2020/03/17 00:04:31.000       -13.9054         7.0775         0.2264   1  10   0.0048   0.0057   0.0095   0.0011   0.0037  -0.0009  -0.01    5.4
2020/03/17 00:04:31.200       -13.9050         7.0792         0.2278   1  10   0.0049   0.0058   0.0095   0.0012   0.0036  -0.0011  -0.81    5.4
2020/03/17 00:04:31.400       -13.9043         7.0793         0.2263   1  10   0.0049   0.0058   0.0095   0.0007   0.0036  -0.0012  -0.61    5.5
2020/03/17 00:04:31.600       -13.9057         7.0782         0.2278   1  10   0.0049   0.0056   0.0095   0.0010   0.0037  -0.0014  -0.41    5.5
2020/03/17 00:04:31.800       -13.9057         7.0793         0.2261   1  10   0.0049   0.0058   0.0097   0.0012   0.0036  -0.0012  -0.21    5.5
2020/03/17 00:04:32.000       -13.9054         7.0787         0.2275   1  10   0.0049   0.0057   0.0095   0.0010   0.0038  -0.0013  -0.01    5.6
2020/03/17 00:04:32.200       -13.9055         7.0783         0.2282   1  10   0.0047   0.0056   0.0096   0.0015   0.0036  -0.0017  -0.81    5.6
2020/03/17 00:04:32.400       -13.9049         7.0778         0.2278   1  10   0.0048   0.0058   0.0096   0.0014   0.0037  -0.0016  -0.61    5.6
2020/03/17 00:04:32.600       -13.9050         7.0768         0.2273   1  10   0.0047   0.0058   0.0096   0.0011   0.0037  -0.0009  -0.41    5.7
2020/03/17 00:04:32.800       -13.9047         7.0775         0.2290   1  10   0.0046   0.0058   0.0096   0.0009   0.0036  -0.0016  -0.21    5.7
2020/03/17 00:04:33.000       -13.9050         7.0771         0.2253   1  10   0.0048   0.0057   0.0096   0.0014   0.0036  -0.0013  -0.01    5.7
2020/03/17 00:04:33.200       -13.9058         7.0768         0.2299   1   9   0.0052   0.0058   0.0101   0.0017   0.0038   0.0013  -0.81   13.4
2020/03/17 00:04:33.400       -13.9045         7.0777         0.2282   1   9   0.0052   0.0057   0.0100   0.0013   0.0038   0.0019  -0.61   13.4
2020/03/17 00:04:33.600       -13.9037         7.0772         0.2291   1   9   0.0049   0.0057   0.0100   0.0016   0.0039   0.0014  -0.41   13.4
2020/03/17 00:04:33.800       -13.9045         7.0778         0.2290   1   9   0.0050   0.0057   0.0100   0.0017   0.0040   0.0015  -0.21   13.5
2020/03/17 00:04:34.000       -13.9052         7.0770         0.2293   1   9   0.0052   0.0057   0.0100   0.0013   0.0039   0.0018  -0.01   13.5
2020/03/17 00:04:34.200       -13.9046         7.0765         0.2286   1   9   0.0049   0.0057   0.0100   0.0015   0.0039   0.0015  -0.81   13.5
2020/03/17 00:04:34.400       -13.9049         7.0770         0.2302   1   9   0.0050   0.0057   0.0100   0.0015   0.0037   0.0018  -0.61   13.5
2020/03/17 00:04:34.600       -13.9052         7.0761         0.2281   1   9   0.0049   0.0057   0.0100   0.0018   0.0037   0.0011  -0.41   13.5
2020/03/17 00:04:34.800       -13.9040         7.0756         0.2288   1   9   0.0052   0.0058   0.0100   0.0019   0.0040   0.0014  -0.21   13.5
2020/03/17 00:04:35.000       -13.9040         7.0785         0.2289   1   9   0.0051   0.0057   0.0099   0.0013   0.0038   0.0019  -0.01   13.6
2020/03/17 00:04:35.200       -13.9038         7.0768         0.2297   1   9   0.0051   0.0057   0.0100   0.0019   0.0039   0.0015  -0.81   13.6
2020/03/17 00:04:35.400       -13.9047         7.0756         0.2286   1   9   0.0049   0.0058   0.0100   0.0014   0.0040   0.0017  -0.61   13.6
2020/03/17 00:04:35.600       -13.9046         7.0776         0.2317   1   9   0.0049   0.0058   0.0100   0.0018   0.0038   0.0015  -0.41   13.6
2020/03/17 00:04:35.800       -13.9033         7.0771         0.2305   1   9   0.0050   0.0058   0.0101   0.0020   0.0039   0.0015  -0.21   13.6
2020/03/17 00:04:36.000       -13.9054         7.0773         0.2290   1   9   0.0049   0.0056   0.0100   0.0021   0.0039   0.0013  -0.01   13.6
2020/03/17 00:04:36.200       -13.9047         7.0754         0.2290   1   9   0.0052   0.0058   0.0100   0.0010   0.0040   0.0017  -0.81   13.6
2020/03/17 00:04:36.400       -13.9037         7.0765         0.2291   1   9   0.0050   0.0058   0.0100   0.0016   0.0040   0.0014  -0.61   13.7
2020/03/17 00:04:36.600       -13.9062         7.0772         0.2306   1   9   0.0052   0.0058   0.0100   0.0016   0.0039   0.0014  -0.41   13.7
2020/03/17 00:04:36.800       -13.9040         7.0776         0.2300   1   9   0.0054   0.0058   0.0100   0.0011   0.0040   0.0017  -0.21   13.7
2020/03/17 00:04:37.000       -13.9047         7.0754         0.2266   1   9   0.0051   0.0058   0.0099   0.0015   0.0038   0.0015  -0.01   13.7
2020/03/17 00:04:37.200       -13.9056         7.0767         0.2278   1   9   0.0051   0.0057   0.0100   0.0016   0.0039   0.0016  -0.81   13.7
2020/03/17 00:04:37.400       -13.9046         7.0774         0.2271   1   9   0.0052   0.0057   0.0100   0.0016   0.0039   0.0017  -0.61   13.7
2020/03/17 00:04:37.600       -13.9029         7.0770         0.2276   1   9   0.0050   0.0058   0.0100   0.0016   0.0039   0.0014  -0.41   13.7
2020/03/17 00:04:37.800       -13.9029         7.0774         0.2309   1   9   0.0052   0.0057   0.0101   0.0016   0.0039   0.0016  -0.21   13.7
2020/03/17 00:04:38.000       -13.9044         7.0776         0.2288   1   9   0.0050   0.0056   0.0099   0.0016   0.0039   0.0017  -0.01   13.8
2020/03/17 00:04:38.200       -13.9042         7.0765         0.2289   1   9   0.0050   0.0058   0.0101   0.0017   0.0039   0.0017  -0.81   13.8
2020/03/17 00:04:38.400       -13.9049         7.0760         0.2276   1   9   0.0053   0.0058   0.0100   0.0010   0.0039   0.0020  -0.61   13.8
2020/03/17 00:04:38.600       -13.9048         7.0776         0.2289   1   9   0.0048   0.0057   0.0100   0.0022   0.0040   0.0013  -0.41   13.8
2020/03/17 00:04:38.800       -13.9033         7.0770         0.2306   1   9   0.0052   0.0059   0.0101   0.0015   0.0038   0.0018  -0.21   13.8
2020/03/17 00:04:39.000       -13.9039         7.0766         0.2284   1   9   0.0049   0.0057   0.0099   0.0019   0.0038   0.0016  -0.01   13.8
2020/03/17 00:04:39.200       -13.9049         7.0767         0.2268   1   9   0.0052   0.0059   0.0101   0.0015   0.0039   0.0017  -0.81   13.9
2020/03/17 00:04:39.400       -13.9044         7.0771         0.2288   1   9   0.0050   0.0057   0.0100   0.0018   0.0039   0.0013  -0.61   13.9
2020/03/17 00:04:39.600       -13.9047         7.0780         0.2279   1   9   0.0049   0.0058   0.0100   0.0016   0.0038   0.0015  -0.41   13.9
2020/03/17 00:04:39.800       -13.9051         7.0771         0.2291   1   9   0.0051   0.0057   0.0100   0.0017   0.0039   0.0017  -0.21   13.9
2020/03/17 00:04:40.000       -13.9060         7.0791         0.2283   1   9   0.0050   0.0057   0.0099   0.0010   0.0039   0.0017  -0.01   13.9
2020/03/17 00:04:40.200       -13.9048         7.0770         0.2292   1   9   0.0050   0.0059   0.0100   0.0015   0.0039   0.0018  -0.81   14.0
2020/03/17 00:04:40.400       -13.9040         7.0769         0.2266   1   9   0.0048   0.0057   0.0100   0.0018   0.0039   0.0016  -0.61   14.0
2020/03/17 00:04:40.600       -13.9037         7.0780         0.2283   1   9   0.0050   0.0057   0.0100   0.0009   0.0039   0.0017  -0.41   14.0
2020/03/17 00:04:40.800       -13.9032         7.0777         0.2260   1   9   0.0049   0.0058   0.0100   0.0019   0.0040   0.0012  -0.21   14.0
2020/03/17 00:04:41.000       -13.9032         7.0788         0.2283   1   9   0.0050   0.0058   0.0099   0.0013   0.0038   0.0016  -0.01   14.0
2020/03/17 00:04:41.200       -13.9022         7.0771         0.2284   1   9   0.0052   0.0057   0.0101   0.0016   0.0039   0.0018  -0.81   14.1
2020/03/17 00:04:41.400       -13.9038         7.0785         0.2264   1   9   0.0049   0.0057   0.0100   0.0019   0.0038   0.0018  -0.61   14.1
2020/03/17 00:04:41.600       -13.9026         7.0788         0.2275   1   9   0.0050   0.0057   0.0099   0.0018   0.0039   0.0012  -0.41   14.1
2020/03/17 00:04:41.800       -13.9026         7.0773         0.2284   1   9   0.0050   0.0059   0.0101   0.0014   0.0037   0.0018  -0.21   14.1
2020/03/17 00:04:42.000       -13.9023         7.0768         0.2289   1   9   0.0051   0.0057   0.0099   0.0016   0.0038   0.0015  -0.01   14.1
2020/03/17 00:04:42.200       -13.9027         7.0771         0.2262   1   9   0.0050   0.0057   0.0101   0.0018   0.0038   0.0015  -0.81   14.1
2020/03/17 00:04:42.400       -13.9033         7.0778         0.2298   1   9   0.0051   0.0058   0.0100   0.0018   0.0038   0.0018  -0.61   14.2
2020/03/17 00:04:42.600       -13.9030         7.0793         0.2296   1   9   0.0051   0.0057   0.0100   0.0014   0.0039   0.0016  -0.41   14.2
2020/03/17 00:04:42.800       -13.9030         7.0771         0.2296   1   9   0.0051   0.0058   0.0100   0.0019   0.0039   0.0017  -0.21   14.2
2020/03/17 00:04:43.000       -13.9035         7.0762         0.2268   1   9   0.0050   0.0057   0.0100   0.0018   0.0039   0.0017  -0.01   14.2
2020/03/17 00:04:43.200       -13.9028         7.0786         0.2297   1   9   0.0051   0.0058   0.0100   0.0016   0.0040   0.0018  -0.81   14.2
2020/03/17 00:04:43.400       -13.9042         7.0781         0.2299   1   9   0.0052   0.0059   0.0100   0.0016   0.0039   0.0018  -0.61   14.2
2020/03/17 00:04:43.600       -13.9028         7.0773         0.2288   1   9   0.0049   0.0056   0.0100   0.0014   0.0038   0.0016  -0.41   14.3
2020/03/17 00:04:43.800       -13.9034         7.0775         0.2294   1   9   0.0051   0.0058   0.0101   0.0009   0.0037   0.0019  -0.21   14.3
2020/03/17 00:04:44.000       -13.9031         7.0779         0.2288   1   9   0.0052   0.0056   0.0099   0.0013   0.0039   0.0018  -0.01   14.3
2020/03/17 00:04:44.200       -13.9019         7.0780         0.2295   1   9   0.0050   0.0056   0.0101   0.0013   0.0038   0.0016  -0.81   14.3
2020/03/17 00:04:44.400       -13.9026         7.0782         0.2302   1   9   0.0053   0.0057   0.0100   0.0019   0.0039   0.0017  -0.61   14.3
2020/03/17 00:04:44.600       -13.9038         7.0777         0.2282   1   9   0.0051   0.0059   0.0100   0.0014   0.0037   0.0018  -0.41   14.4
2020/03/17 00:04:44.800       -13.9040         7.0776         0.2265   1   9   0.0051   0.0057   0.0101   0.0020   0.0040   0.0016  -0.21   14.4
2020/03/17 00:04:45.000       -13.9032         7.0771         0.2277   1   9   0.0049   0.0057   0.0099   0.0017   0.0038   0.0016  -0.01   14.4
2020/03/17 00:04:45.200       -13.9033         7.0772         0.2288   1   9   0.0053   0.0057   0.0100   0.0011   0.0040   0.0019  -0.81   14.4
2020/03/17 00:04:45.400       -13.9032         7.0777         0.2315   1   9   0.0052   0.0058   0.0100   0.0016   0.0039   0.0019  -0.61   14.4
2020/03/17 00:04:45.600       -13.9033         7.0788         0.2299   1   9   0.0049   0.0058   0.0100   0.0016   0.0038   0.0015  -0.41   14.4
2020/03/17 00:04:45.800       -13.9041         7.0775         0.2271   1   9   0.0052   0.0059   0.0101   0.0014   0.0038   0.0018  -0.21   14.5
2020/03/17 00:04:46.000       -13.9033         7.0791         0.2286   1   9   0.0052   0.0058   0.0099   0.0011   0.0038   0.0016  -0.01   14.5
2020/03/17 00:04:46.200       -13.9029         7.0775         0.2285   1   9   0.0051   0.0059   0.0100   0.0014   0.0039   0.0017  -0.81   14.5
2020/03/17 00:04:46.400       -13.9030         7.0787         0.2285   1   9   0.0048   0.0057   0.0099   0.0021   0.0039   0.0014  -0.61   14.5
2020/03/17 00:04:46.600       -13.9025         7.0788         0.2296   1   9   0.0052   0.0058   0.0100   0.0014   0.0039   0.0018  -0.41   14.6
2020/03/17 00:04:46.800       -13.9029         7.0778         0.2270   1   9   0.0050   0.0058   0.0101   0.0011   0.0039   0.0022  -0.21   14.6
2020/03/17 00:04:47.000       -13.9021         7.0777         0.2281   1   9   0.0050   0.0056   0.0099   0.0010   0.0038   0.0019  -0.01   14.6
2020/03/17 00:04:47.200       -13.9033         7.0787         0.2261   1   9   0.0050   0.0057   0.0100   0.0020   0.0038   0.0010  -0.81   14.6
2020/03/17 00:04:47.400       -13.9020         7.0789         0.2278   1   9   0.0050   0.0057   0.0101   0.0013   0.0038   0.0016  -0.61   14.6
2020/03/17 00:04:47.600       -13.9029         7.0789         0.2285   1   9   0.0050   0.0057   0.0100   0.0022   0.0040   0.0012  -0.41   14.7
2020/03/17 00:04:47.800       -13.9032         7.0788         0.2279   1   9   0.0049   0.0058   0.0100   0.0014   0.0039   0.0016  -0.21   14.7
2020/03/17 00:04:48.000       -13.9028         7.0787         0.2261   1   9   0.0051   0.0057   0.0099   0.0015   0.0038   0.0014  -0.01   14.7
2020/03/17 00:04:48.200       -13.9029         7.0796         0.2287   1   9   0.0053   0.0057   0.0100   0.0016   0.0040   0.0018  -0.81   14.7
2020/03/17 00:04:48.400       -13.9020         7.0789         0.2287   1   9   0.0050   0.0057   0.0100   0.0019   0.0038   0.0016  -0.61   14.8
2020/03/17 00:04:48.600       -13.9025         7.0791         0.2292   1   9   0.0050   0.0057   0.0100   0.0020   0.0038   0.0019  -0.41   14.8
2020/03/17 00:04:48.800       -13.9030         7.0797         0.2291   1   9   0.0050   0.0057   0.0100   0.0014   0.0039   0.0016  -0.21   14.8
2020/03/17 00:04:49.000       -13.9026         7.0784         0.2282   1   9   0.0051   0.0058   0.0099   0.0017   0.0038   0.0016  -0.01   14.8
2020/03/17 00:04:49.200       -13.9019         7.0791         0.2333   1   9   0.0049   0.0057   0.0100   0.0016   0.0040   0.0020  -0.81   14.9
2020/03/17 00:04:49.400       -13.9031         7.0780         0.2297   1   9   0.0049   0.0056   0.0100   0.0017   0.0038   0.0015  -0.61   14.9
2020/03/17 00:04:49.600       -13.9032         7.0791         0.2273   1   9   0.0051   0.0056   0.0100   0.0019   0.0039   0.0018  -0.41   14.9
2020/03/17 00:04:49.800       -13.9035         7.0772         0.2298   1   9   0.0049   0.0057   0.0101   0.0017   0.0037   0.0014  -0.21   15.0
2020/03/17 00:04:50.000       -13.9035         7.0778         0.2293   1   9   0.0048   0.0057   0.0100   0.0017   0.0039   0.0015  -0.01   15.0
2020/03/17 00:04:50.200       -13.9034         7.0787         0.2290   1   9   0.0053   0.0057   0.0100   0.0014   0.0038   0.0018  -0.81   15.0
2020/03/17 00:04:50.400       -13.9024         7.0773         0.2301   1   9   0.0050   0.0057   0.0101   0.0013   0.0038   0.0017  -0.61   15.0
2020/03/17 00:04:50.600       -13.9029         7.0779         0.2278   1   9   0.0050   0.0057   0.0099   0.0013   0.0038   0.0021  -0.41   15.1
2020/03/17 00:04:50.800       -13.9024         7.0779         0.2285   1   9   0.0051   0.0058   0.0100   0.0015   0.0039   0.0017  -0.21   15.1
2020/03/17 00:04:51.000       -13.9022         7.0780         0.2283   1   9   0.0052   0.0058   0.0099   0.0009   0.0039   0.0017  -0.01   15.1
2020/03/17 00:04:51.200       -13.9025         7.0779         0.2292   1   9   0.0050   0.0057   0.0101   0.0020   0.0039   0.0013  -0.81   15.1
2020/03/17 00:04:51.400       -13.9027         7.0783         0.2288   1   9   0.0052   0.0057   0.0101   0.0019   0.0039   0.0013  -0.61   15.2
2020/03/17 00:04:51.600       -13.9032         7.0770         0.2257   1   9   0.0052   0.0058   0.0100   0.0012   0.0039   0.0017  -0.41   15.2
2020/03/17 00:04:51.800       -13.9034         7.0781         0.2282   1   9   0.0052   0.0057   0.0100   0.0017   0.0038   0.0014  -0.21   15.2
2020/03/17 00:04:52.000       -13.9022         7.0775         0.2270   1   9   0.0050   0.0057   0.0100   0.0015   0.0038   0.0017  -0.01   15.2
2020/03/17 00:04:52.200       -13.9030         7.0777         0.2264   1   9   0.0051   0.0057   0.0100   0.0016   0.0038   0.0017  -0.81   15.3
2020/03/17 00:04:52.400       -13.9037         7.0784         0.2254   1   9   0.0051   0.0057   0.0100   0.0018   0.0039   0.0017  -0.61   15.3
2020/03/17 00:04:52.600       -13.9013         7.0782         0.2257   1   9   0.0049   0.0057   0.0101   0.0013   0.0037   0.0015  -0.41   15.3
2020/03/17 00:04:52.800       -13.9037         7.0784         0.2257   1   9   0.0051   0.0059   0.0101   0.0010   0.0038   0.0017  -0.21   15.4
2020/03/17 00:04:53.000       -13.9025         7.0781         0.2246   1   9   0.0051   0.0058   0.0099   0.0017   0.0038   0.0019  -0.01   15.4
2020/03/17 00:04:53.200       -13.9020         7.0773         0.2277   1   9   0.0052   0.0058   0.0101   0.0013   0.0039   0.0014  -0.81   15.4
2020/03/17 00:04:53.400       -13.9030         7.0773         0.2273   1   9   0.0050   0.0056   0.0100   0.0017   0.0038   0.0016  -0.61   15.4
2020/03/17 00:04:53.600       -13.9030         7.0782         0.2273   1   9   0.0051   0.0058   0.0100   0.0016   0.0039   0.0015  -0.41   15.5
2020/03/17 00:04:53.800       -13.9026         7.0780         0.2281   1   9   0.0054   0.0059   0.0100   0.0013   0.0038   0.0017  -0.21   15.5
2020/03/17 00:04:54.000       -13.9029         7.0772         0.2286   1   9   0.0051   0.0055   0.0099   0.0019   0.0039   0.0014  -0.01   15.5
2020/03/17 00:04:54.200       -13.9027         7.0773         0.2302   1   9   0.0050   0.0057   0.0100   0.0018   0.0040   0.0018  -0.81   15.6
2020/03/17 00:04:54.400       -13.9019         7.0770         0.2301   1   9   0.0050   0.0058   0.0100   0.0019   0.0039   0.0015  -0.61   15.6
2020/03/17 00:04:54.600       -13.9023         7.0769         0.2283   1   9   0.0049   0.0057   0.0100   0.0017   0.0040   0.0015  -0.41   15.6
2020/03/17 00:04:54.800       -13.9014         7.0787         0.2311   1   9   0.0051   0.0058   0.0100   0.0018   0.0038   0.0014  -0.21   15.7
2020/03/17 00:04:55.000       -13.9011         7.0779         0.2288   1   9   0.0050   0.0057   0.0100   0.0017   0.0038   0.0015  -0.01   15.7
2020/03/17 00:04:55.200       -13.9007         7.0784         0.2303   1   9   0.0050   0.0056   0.0100   0.0019   0.0039   0.0011  -0.81   15.7
2020/03/17 00:04:55.400       -13.9018         7.0786         0.2299   1   9   0.0051   0.0057   0.0100   0.0014   0.0040   0.0016  -0.61   15.7
2020/03/17 00:04:55.600       -13.9030         7.0775         0.2282   1   9   0.0052   0.0058   0.0100   0.0013   0.0040   0.0016  -0.41   15.7
2020/03/17 00:04:55.800       -13.9024         7.0776         0.2273   1   9   0.0050   0.0055   0.0100   0.0019   0.0037   0.0018  -0.21   15.8
2020/03/17 00:04:56.000       -13.9033         7.0775         0.2277   1   9   0.0050   0.0058   0.0100   0.0012   0.0038   0.0019  -0.01   15.8
2020/03/17 00:04:56.200       -13.9022         7.0772         0.2292   1   9   0.0051   0.0056   0.0100   0.0019   0.0039   0.0014  -0.81   15.8
2020/03/17 00:04:56.400       -13.9024         7.0768         0.2291   1   9   0.0051   0.0056   0.0100   0.0014   0.0039   0.0018  -0.61   15.8
2020/03/17 00:04:56.600       -13.9012         7.0777         0.2288   1   9   0.0050   0.0057   0.0100   0.0017   0.0037   0.0017  -0.41   15.8
2020/03/17 00:04:56.800       -13.9011         7.0751         0.2316   1   9   0.0050   0.0057   0.0100   0.0014   0.0040   0.0018  -0.21   15.9
2020/03/17 00:04:57.000       -13.9014         7.0751         0.2283   1   9   0.0049   0.0057   0.0099   0.0018   0.0039   0.0017  -0.01   15.9
2020/03/17 00:04:57.200       -13.9006         7.0763         0.2288   1   9   0.0052   0.0057   0.0101   0.0016   0.0039   0.0020  -0.81   15.9
2020/03/17 00:04:57.400       -13.9015         7.0767         0.2310   1   9   0.0049   0.0056   0.0100   0.0019   0.0037   0.0016  -0.61   15.9
2020/03/17 00:04:57.600       -13.9015         7.0756         0.2302   1   9   0.0051   0.0057   0.0099   0.0013   0.0039   0.0017  -0.41   15.9
2020/03/17 00:04:57.800       -13.9009         7.0764         0.2277   1   9   0.0051   0.0058   0.0100   0.0011   0.0040   0.0020  -0.21   16.0
2020/03/17 00:04:58.000       -13.9022         7.0753         0.2286   1   9   0.0051   0.0059   0.0099   0.0013   0.0040   0.0018  -0.01   16.0
2020/03/17 00:04:58.200       -13.9016         7.0756         0.2310   1   9   0.0052   0.0057   0.0100   0.0016   0.0038   0.0015  -0.81   16.0
2020/03/17 00:04:58.400       -13.9032         7.0773         0.2257   1   9   0.0052   0.0057   0.0099   0.0015   0.0040   0.0017  -0.61   16.0
2020/03/17 00:04:58.600       -13.9027         7.0761         0.2273   1   9   0.0051   0.0056   0.0100   0.0017   0.0038   0.0016  -0.41   16.1
2020/03/17 00:04:58.800       -13.9017         7.0753         0.2290   1   9   0.0051   0.0057   0.0101   0.0011   0.0038   0.0017  -0.21   16.1
2020/03/17 00:04:59.000       -13.9019         7.0762         0.2267   1   9   0.0051   0.0057   0.0099   0.0015   0.0039   0.0017  -0.01   16.1
2020/03/17 00:04:59.200       -13.9020         7.0760         0.2253   1   9   0.0052   0.0057   0.0100   0.0015   0.0038   0.0018  -0.81   16.1
2020/03/17 00:04:59.400       -13.9021         7.0760         0.2258   1   9   0.0052   0.0058   0.0100   0.0016   0.0038   0.0017  -0.61   16.2
2020/03/17 00:04:59.600       -13.9009         7.0781         0.2281   1   9   0.0051   0.0057   0.0100   0.0020   0.0040   0.0014  -0.41   16.2
2020/03/17 00:04:59.800       -13.8997         7.0780         0.2250   1   9   0.0051   0.0058   0.0100   0.0018   0.0038   0.0015  -0.21   16.2
2020/03/17 00:05:00.000       -13.9009         7.0781         0.2256   1   9   0.0052   0.0056   0.0099   0.0007   0.0038   0.0019  -0.01   16.2
2020/03/17 00:05:00.200       -13.8998         7.0787         0.2283   1   9   0.0051   0.0057   0.0100   0.0013   0.0038   0.0018  -0.81   16.3
2020/03/17 00:05:00.400       -13.8995         7.0777         0.2284   1   9   0.0048   0.0057   0.0100   0.0020   0.0039   0.0015  -0.61   16.3
2020/03/17 00:05:00.600       -13.9007         7.0751         0.2257   1   9   0.0049   0.0057   0.0100   0.0015   0.0038   0.0012  -0.41   16.3
2020/03/17 00:05:00.800       -13.9019         7.0769         0.2277   1   9   0.0051   0.0058   0.0100   0.0014   0.0038   0.0016  -0.21   16.4
2020/03/17 00:05:01.000       -13.9022         7.0749         0.2272   1   9   0.0051   0.0056   0.0099   0.0018   0.0039   0.0012  -0.01   16.4
2020/03/17 00:05:01.200       -13.9027         7.0744         0.2283   1   9   0.0051   0.0058   0.0100   0.0016   0.0038   0.0019  -0.81   16.4
2020/03/17 00:05:01.400       -13.9013         7.0765         0.2309   1   9   0.0051   0.0057   0.0100   0.0019   0.0038   0.0014  -0.61   16.4
2020/03/17 00:05:01.600       -13.9011         7.0754         0.2281   1   9   0.0050   0.0058   0.0099   0.0016   0.0038   0.0016  -0.41   16.5
2020/03/17 00:05:01.800       -13.9021         7.0758         0.2287   1   9   0.0051   0.0057   0.0101   0.0020   0.0039   0.0013  -0.21   16.5
2020/03/17 00:05:02.000       -13.9009         7.0770         0.2292   1   9   0.0050   0.0056   0.0099   0.0017   0.0039   0.0016  -0.01   16.5
2020/03/17 00:05:02.200       -13.9019         7.0755         0.2269   1   9   0.0051   0.0058   0.0100   0.0019   0.0039   0.0015  -0.81   16.6
2020/03/17 00:05:02.400       -13.9012         7.0769         0.2282   1   9   0.0050   0.0058   0.0100   0.0016   0.0040   0.0018  -0.61   16.6
2020/03/17 00:05:02.600       -13.9016         7.0761         0.2262   1   9   0.0051   0.0058   0.0099   0.0014   0.0039   0.0016  -0.41   16.6
2020/03/17 00:05:02.800       -13.9028         7.0760         0.2248   1   9   0.0051   0.0058   0.0100   0.0017   0.0039   0.0015  -0.21   16.6
2020/03/17 00:05:03.000       -13.9025         7.0768         0.2234   1   9   0.0051   0.0055   0.0099   0.0016   0.0038   0.0015  -0.01   16.7
2020/03/17 00:05:03.200       -13.9023         7.0768         0.2256   1   9   0.0051   0.0056   0.0100   0.0018   0.0039   0.0013  -0.81   16.7
2020/03/17 00:05:03.400       -13.9021         7.0745         0.2235   1   9   0.0048   0.0055   0.0100   0.0019   0.0038   0.0018  -0.61   16.7
2020/03/17 00:05:03.600       -13.9021         7.0755         0.2254   1   9   0.0050   0.0057   0.0099   0.0020   0.0040   0.0015  -0.41   16.7
2020/03/17 00:05:03.800       -13.9014         7.0750         0.2264   1   9   0.0052   0.0056   0.0100   0.0014   0.0039   0.0016  -0.21   16.8
2020/03/17 00:05:04.000       -13.9020         7.0746         0.2254   1   9   0.0050   0.0057   0.0100   0.0013   0.0038   0.0011  -0.01   16.8
2020/03/17 00:05:04.200       -13.9010         7.0743         0.2242   1   9   0.0050   0.0058   0.0100   0.0020   0.0038   0.0015  -0.81   16.8
2020/03/17 00:05:04.400       -13.9005         7.0748         0.2283   1   9   0.0051   0.0057   0.0100   0.0013   0.0039   0.0020  -0.61   16.9
2020/03/17 00:05:04.600       -13.9010         7.0753         0.2261   1   9   0.0050   0.0057   0.0100   0.0020   0.0040   0.0017  -0.41   16.9
2020/03/17 00:05:04.800       -13.9017         7.0757         0.2274   1   9   0.0051   0.0057   0.0100   0.0017   0.0038   0.0016  -0.21   16.9
2020/03/17 00:05:05.000       -13.9014         7.0756         0.2278   1   9   0.0050   0.0058   0.0099   0.0017   0.0038   0.0016  -0.01   16.9
2020/03/17 00:05:05.200       -13.9001         7.0762         0.2287   1   9   0.0052   0.0059   0.0100   0.0010   0.0038   0.0020  -0.81   17.0
2020/03/17 00:05:05.400       -13.8999         7.0761         0.2260   1   9   0.0051   0.0058   0.0099   0.0016   0.0039   0.0017  -0.61   17.0
2020/03/17 00:05:05.600       -13.9005         7.0761         0.2286   1   9   0.0053   0.0057   0.0100   0.0014   0.0039   0.0021  -0.41   17.0
2020/03/17 00:05:05.800       -13.9009         7.0749         0.2278   1   9   0.0050   0.0059   0.0100   0.0020   0.0039   0.0017  -0.21   17.0
2020/03/17 00:05:06.000       -13.9018         7.0755         0.2251   1   9   0.0051   0.0057   0.0099   0.0017   0.0038   0.0016  -0.01   17.1
2020/03/17 00:05:06.200       -13.9015         7.0766         0.2277   1   9   0.0051   0.0058   0.0100   0.0012   0.0038   0.0019  -0.81   17.1
2020/03/17 00:05:06.400       -13.9021         7.0750         0.2256   1   9   0.0050   0.0057   0.0100   0.0017   0.0038   0.0014  -0.61   17.1
2020/03/17 00:05:06.600       -13.9023         7.0748         0.2279   1   9   0.0049   0.0057   0.0100   0.0019   0.0039   0.0015  -0.41   17.2
2020/03/17 00:05:06.800       -13.9023         7.0753         0.2280   1   9   0.0051   0.0056   0.0100   0.0021   0.0040   0.0015  -0.21   17.2
2020/03/17 00:05:07.000       -13.9021         7.0751         0.2293   1   9   0.0050   0.0059   0.0099   0.0009   0.0039   0.0019  -0.01   17.2
2020/03/17 00:05:07.200       -13.9025         7.0737         0.2255   1   9   0.0051   0.0057   0.0100   0.0018   0.0039   0.0018  -0.81   17.2
2020/03/17 00:05:07.400       -13.9015         7.0743         0.2276   1   9   0.0052   0.0057   0.0100  -0.0004   0.0038   0.0018  -0.61   17.3
2020/03/17 00:05:07.600       -13.9011         7.0746         0.2253   1   9   0.0050   0.0055   0.0100   0.0019   0.0037   0.0012  -0.41   17.3
2020/03/17 00:05:07.800       -13.8997         7.0752         0.2272   1   9   0.0052   0.0057   0.0100   0.0015   0.0038   0.0018  -0.21   17.3
2020/03/17 00:05:08.000       -13.9005         7.0748         0.2258   1   9   0.0051   0.0058   0.0099   0.0018   0.0039   0.0017  -0.01   17.4
2020/03/17 00:05:08.200       -13.9010         7.0739         0.2273   1   9   0.0052   0.0057   0.0100   0.0016   0.0038   0.0015  -0.81   17.4
2020/03/17 00:05:08.400       -13.9009         7.0747         0.2239   1   9   0.0051   0.0058   0.0100   0.0017   0.0039   0.0015  -0.61   17.4
2020/03/17 00:05:08.600       -13.9020         7.0766         0.2260   1   9   0.0052   0.0056   0.0100   0.0017   0.0038   0.0017  -0.41   17.4
2020/03/17 00:05:08.800       -13.9013         7.0753         0.2284   1   9   0.0050   0.0056   0.0100   0.0019   0.0038   0.0015  -0.21   17.5
2020/03/17 00:05:09.000       -13.9008         7.0750         0.2252   1   9   0.0049   0.0056   0.0099   0.0018   0.0039   0.0012  -0.01   17.5
2020/03/17 00:05:09.200       -13.9017         7.0759         0.2269   1   9   0.0050   0.0056   0.0100   0.0017   0.0039   0.0017  -0.81   17.5
2020/03/17 00:05:09.400       -13.9007         7.0747         0.2258   1   9   0.0049   0.0057   0.0100   0.0019   0.0038   0.0017  -0.61   17.5
2020/03/17 00:05:09.600       -13.9015         7.0740         0.2258   1   9   0.0050   0.0057   0.0100   0.0013   0.0038   0.0019  -0.41   17.6
2020/03/17 00:05:09.800       -13.9022         7.0755         0.2269   1   9   0.0051   0.0057   0.0100   0.0018   0.0039   0.0012  -0.21   17.6
2020/03/17 00:05:10.000       -13.9018         7.0749         0.2247   1   9   0.0051   0.0058   0.0099   0.0018   0.0038   0.0018  -0.01   17.6
2020/03/17 00:05:10.200       -13.9027         7.0758         0.2238   1   9   0.0051   0.0058   0.0100   0.0013   0.0038   0.0014  -0.81   17.6
2020/03/17 00:05:10.400       -13.9009         7.0749         0.2257   1   9   0.0049   0.0057   0.0099   0.0016   0.0038   0.0015  -0.61   17.7
2020/03/17 00:05:10.600       -13.9017         7.0745         0.2256   1   9   0.0049   0.0055   0.0099   0.0016   0.0037   0.0014  -0.41   17.7
2020/03/17 00:05:10.800       -13.9005         7.0736         0.2244   1   9   0.0050   0.0056   0.0100   0.0014   0.0037   0.0016  -0.21   17.7
2020/03/17 00:05:11.000       -13.9005         7.0735         0.2265   1   9   0.0051   0.0057   0.0100   0.0017   0.0039   0.0016  -0.01   17.7
2020/03/17 00:05:11.200       -13.9010         7.0729         0.2249   1   9   0.0051   0.0058   0.0100   0.0017   0.0039   0.0018  -0.81   17.8
2020/03/17 00:05:11.400       -13.9018         7.0738         0.2286   1   9   0.0050   0.0057   0.0100   0.0015   0.0038   0.0018  -0.61   17.8
2020/03/17 00:05:11.600       -13.9003         7.0748         0.2253   1   9   0.0053   0.0058   0.0100   0.0004   0.0037   0.0021  -0.41   17.8
2020/03/17 00:05:11.800       -13.9007         7.0737         0.2261   1   9   0.0051   0.0057   0.0100   0.0017   0.0039   0.0013  -0.21   17.8
2020/03/17 00:05:12.000       -13.9014         7.0740         0.2236   1   9   0.0052   0.0058   0.0099   0.0014   0.0038   0.0019  -0.01   17.9
2020/03/17 00:05:12.200       -13.9014         7.0730         0.2271   1   9   0.0052   0.0058   0.0100   0.0016   0.0038   0.0018  -0.81   17.9
2020/03/17 00:05:12.400       -13.9029         7.0740         0.2261   1   9   0.0049   0.0057   0.0100   0.0016   0.0040   0.0015  -0.61   17.9
2020/03/17 00:05:12.600       -13.9023         7.0730         0.2234   1   9   0.0051   0.0058   0.0099   0.0013   0.0039   0.0018  -0.41   17.9
2020/03/17 00:05:12.800       -13.9014         7.0740         0.2237   1   9   0.0053   0.0058   0.0100   0.0012   0.0037   0.0019  -0.21   17.9
2020/03/17 00:05:13.000       -13.9015         7.0741         0.2245   1   9   0.0051   0.0057   0.0099   0.0016   0.0038   0.0015  -0.01   18.0
2020/03/17 00:05:13.200       -13.9033         7.0735         0.2251   1   9   0.0051   0.0057   0.0100   0.0016   0.0039   0.0015  -0.81   18.0
2020/03/17 00:05:13.400       -13.9028         7.0729         0.2207   1   9   0.0050   0.0057   0.0099   0.0019   0.0038   0.0014  -0.61   18.0
2020/03/17 00:05:13.600       -13.9020         7.0732         0.2226   1   9   0.0051   0.0057   0.0099   0.0014   0.0039   0.0018  -0.41   18.1
2020/03/17 00:05:13.800       -13.9019         7.0739         0.2222   1   9   0.0051   0.0058   0.0100   0.0019   0.0039   0.0017  -0.21   18.1
2020/03/17 00:05:14.000       -13.9011         7.0734         0.2228   1   9   0.0048   0.0057   0.0099   0.0020   0.0039   0.0013  -0.01   18.1
2020/03/17 00:05:14.200       -13.9016         7.0749         0.2213   1   9   0.0052   0.0057   0.0100   0.0014   0.0037   0.0017  -0.81   18.1
2020/03/17 00:05:14.400       -13.9009         7.0741         0.2229   1   9   0.0051   0.0057   0.0099   0.0016   0.0039   0.0017  -0.61   18.2
2020/03/17 00:05:14.600       -13.9019         7.0739         0.2254   1   9   0.0051   0.0057   0.0100   0.0017   0.0039   0.0016  -0.41   18.2
2020/03/17 00:05:14.800       -13.9008         7.0722         0.2241   1   9   0.0049   0.0056   0.0100   0.0016   0.0037   0.0017  -0.21   18.2
2020/03/17 00:05:15.000       -13.9022         7.0728         0.2245   1   9   0.0051   0.0056   0.0099   0.0015   0.0037   0.0016  -0.01   18.3
2020/03/17 00:05:15.200       -13.9029         7.0739         0.2253   1   9   0.0051   0.0057   0.0101   0.0017   0.0038   0.0017  -0.81   18.3
2020/03/17 00:05:15.400       -13.9030         7.0731         0.2243   1   9   0.0051   0.0057   0.0099   0.0015   0.0039   0.0015  -0.61   18.3
2020/03/17 00:05:15.600       -13.9031         7.0724         0.2216   1   9   0.0049   0.0056   0.0099   0.0017   0.0037   0.0016  -0.41   18.3
2020/03/17 00:05:15.800       -13.9021         7.0725         0.2239   1   9   0.0051   0.0057   0.0100   0.0012   0.0038   0.0017  -0.21   18.4
2020/03/17 00:05:16.000       -13.9023         7.0722         0.2247   1   9   0.0048   0.0057   0.0099   0.0018   0.0038   0.0013  -0.01   18.4
2020/03/17 00:05:16.200       -13.9008         7.0739         0.2255   1   9   0.0052   0.0057   0.0100   0.0016   0.0038   0.0016  -0.81   18.4
2020/03/17 00:05:16.400       -13.9019         7.0735         0.2229   1   9   0.0051   0.0057   0.0100   0.0020   0.0039   0.0013  -0.61   18.5
2020/03/17 00:05:16.600       -13.9032         7.0738         0.2217   1   9   0.0051   0.0057   0.0100   0.0016   0.0037   0.0016  -0.41   18.5
2020/03/17 00:05:16.800       -13.9047         7.0731         0.2236   1   9   0.0052   0.0058   0.0100   0.0021   0.0039   0.0012  -0.21   18.5
2020/03/17 00:05:17.000       -13.9030         7.0738         0.2246   1   9   0.0051   0.0057   0.0099   0.0019   0.0038   0.0014  -0.01   18.6
2020/03/17 00:05:17.200       -13.9038         7.0740         0.2240   1   9   0.0051   0.0058   0.0100   0.0013   0.0038   0.0019  -0.81   18.6
2020/03/17 00:05:17.400       -13.9032         7.0729         0.2262   1   9   0.0051   0.0057   0.0099   0.0013   0.0039   0.0020  -0.61   18.6
2020/03/17 00:05:17.600       -13.9011         7.0728         0.2252   1   9   0.0050   0.0057   0.0099   0.0017   0.0039   0.0017  -0.41   18.7
2020/03/17 00:05:17.800       -13.9019         7.0723         0.2227   1   9   0.0054   0.0058   0.0100   0.0011   0.0039   0.0021  -0.21   18.7
2020/03/17 00:05:18.000       -13.9013         7.0726         0.2268   1   9   0.0050   0.0058   0.0099   0.0017   0.0038   0.0016  -0.01   18.7
2020/03/17 00:05:18.200       -13.9014         7.0731         0.2240   1   9   0.0053   0.0056   0.0101   0.0015   0.0037   0.0015  -0.81   18.8
2020/03/17 00:05:18.400       -13.9023         7.0719         0.2246   1   9   0.0052   0.0059   0.0099   0.0015   0.0038   0.0018  -0.61   18.8
2020/03/17 00:05:18.600       -13.9023         7.0748         0.2239   1   9   0.0051   0.0056   0.0100   0.0017   0.0039   0.0016  -0.41   18.8
2020/03/17 00:05:18.800       -13.9025         7.0730         0.2238   1   9   0.0051   0.0057   0.0099   0.0018   0.0039   0.0016  -0.21   18.9
2020/03/17 00:05:19.000       -13.9031         7.0718         0.2223   1   9   0.0052   0.0058   0.0099   0.0013   0.0038   0.0018  -0.01   18.9
2020/03/17 00:05:19.200       -13.9035         7.0732         0.2231   1   9   0.0052   0.0057   0.0101   0.0014   0.0037   0.0016  -0.81   18.9
2020/03/17 00:05:19.400       -13.9042         7.0726         0.2243   1   9   0.0054   0.0057   0.0100   0.0011   0.0039   0.0017  -0.61   18.9
2020/03/17 00:05:19.600       -13.9035         7.0733         0.2235   1   9   0.0050   0.0056   0.0099   0.0019   0.0038   0.0013  -0.41   19.0
2020/03/17 00:05:19.800       -13.9025         7.0744         0.2247   1   9   0.0052   0.0059   0.0100   0.0014   0.0038   0.0018  -0.21   19.0
2020/03/17 00:05:20.000       -13.9036         7.0747         0.2238   1   9   0.0048   0.0057   0.0099   0.0017   0.0039   0.0016  -0.01   19.0
2020/03/17 00:05:20.200       -13.9054         7.0739         0.2225   1   9   0.0049   0.0057   0.0100   0.0020   0.0037   0.0013  -0.81   19.1
2020/03/17 00:05:20.400       -13.9036         7.0734         0.2242   1   9   0.0052   0.0058   0.0099   0.0012   0.0038   0.0021  -0.61   19.1
2020/03/17 00:05:20.600       -13.9027         7.0758         0.2261   1   9   0.0050   0.0057   0.0099   0.0009   0.0038   0.0018  -0.41   19.1
2020/03/17 00:05:20.800       -13.9048         7.0758         0.2253   1   9   0.0051   0.0058   0.0100   0.0014   0.0039   0.0019  -0.21   19.1
2020/03/17 00:05:21.000       -13.9027         7.0745         0.2265   1   9   0.0052   0.0056   0.0099   0.0016   0.0039   0.0018  -0.01   19.2
2020/03/17 00:05:21.200       -13.9034         7.0728         0.2239   1   9   0.0051   0.0057   0.0100   0.0017   0.0037   0.0017  -0.81   19.2
2020/03/17 00:05:21.400       -13.9030         7.0753         0.2225   1   9   0.0049   0.0057   0.0100   0.0018   0.0038   0.0016  -0.61   19.2
2020/03/17 00:05:21.600       -13.9039         7.0741         0.2228   1   9   0.0052   0.0057   0.0100   0.0018   0.0038   0.0018  -0.41   19.3
2020/03/17 00:05:21.800       -13.9046         7.0734         0.2221   1   9   0.0051   0.0058   0.0100   0.0019   0.0038   0.0017  -0.21   19.3
2020/03/17 00:05:22.000       -13.9030         7.0722         0.2241   1   9   0.0048   0.0058   0.0099   0.0019   0.0040   0.0016  -0.01   19.4
2020/03/17 00:05:22.200       -13.9037         7.0735         0.2211   1   9   0.0051   0.0056   0.0100   0.0020   0.0039   0.0014  -0.81   19.4
2020/03/17 00:05:22.400       -13.9030         7.0747         0.2227   1   9   0.0053   0.0057   0.0100   0.0019   0.0037   0.0015  -0.61   19.4
2020/03/17 00:05:22.600       -13.9031         7.0739         0.2246   1   9   0.0050   0.0058   0.0099   0.0013   0.0039   0.0017  -0.41   19.5
2020/03/17 00:05:22.800       -13.9033         7.0739         0.2229   1   9   0.0053   0.0058   0.0100   0.0014   0.0038   0.0017  -0.21   19.5
2020/03/17 00:05:23.000       -13.9034         7.0722         0.2212   1   9   0.0049   0.0057   0.0099   0.0017   0.0038   0.0012  -0.01   19.5
2020/03/17 00:05:23.200       -13.9030         7.0735         0.2242   1   9   0.0051   0.0057   0.0100   0.0014   0.0038   0.0019  -0.81   19.6
2020/03/17 00:05:23.400       -13.9018         7.0737         0.2235   1   9   0.0049   0.0057   0.0100   0.0015   0.0039   0.0015  -0.61   19.6
2020/03/17 00:05:23.600       -13.9034         7.0746         0.2239   1   9   0.0051   0.0058   0.0099   0.0017   0.0038   0.0017  -0.41   19.6
2020/03/17 00:05:23.800       -13.9031         7.0732         0.2233   1   9   0.0051   0.0057   0.0100   0.0021   0.0039   0.0017  -0.21   19.7
2020/03/17 00:05:24.000       -13.9018         7.0730         0.2244   1   9   0.0048   0.0057   0.0099   0.0018   0.0038   0.0015  -0.01   19.7
2020/03/17 00:05:24.200       -13.9038         7.0745         0.2257   1   9   0.0051   0.0057   0.0100   0.0018   0.0039   0.0016  -0.81   19.7
2020/03/17 00:05:24.400       -13.9026         7.0735         0.2278   1   9   0.0052   0.0057   0.0099   0.0012   0.0038   0.0017  -0.61   19.8
2020/03/17 00:05:24.600       -13.9035         7.0730         0.2254   1   9   0.0050   0.0057   0.0100   0.0021   0.0039   0.0016  -0.41   19.8
2020/03/17 00:05:24.800       -13.9039         7.0715         0.2251   1   9   0.0048   0.0057   0.0100   0.0015   0.0037   0.0015  -0.21   19.8
2020/03/17 00:05:25.000       -13.9033         7.0728         0.2258   1   9   0.0050   0.0057   0.0100   0.0015   0.0038   0.0016  -0.01   19.9
2020/03/17 00:05:25.200       -13.9043         7.0736         0.2253   1   9   0.0050   0.0057   0.0100   0.0016   0.0040   0.0016  -0.81   19.9
2020/03/17 00:05:25.400       -13.9039         7.0726         0.2256   1   9   0.0049   0.0058   0.0100   0.0014   0.0038   0.0014  -0.61   19.9
2020/03/17 00:05:25.600       -13.9042         7.0739         0.2251   1   9   0.0050   0.0055   0.0099   0.0015   0.0039   0.0017  -0.41   20.0
2020/03/17 00:05:25.800       -13.9032         7.0726         0.2251   1   9   0.0052   0.0057   0.0100   0.0019   0.0038   0.0019  -0.21   20.0
2020/03/17 00:05:26.000       -13.9024         7.0722         0.2249   1   9   0.0052   0.0056   0.0099   0.0016   0.0038   0.0017  -0.01   20.0
2020/03/17 00:05:26.200       -13.9037         7.0729         0.2249   1   9   0.0050   0.0057   0.0100   0.0011   0.0038   0.0020  -0.81   20.1
2020/03/17 00:05:26.400       -13.9024         7.0737         0.2237   1   9   0.0049   0.0057   0.0099   0.0018   0.0038   0.0017  -0.61   20.1
2020/03/17 00:05:26.600       -13.9033         7.0721         0.2253   1   9   0.0051   0.0057   0.0100   0.0010   0.0038   0.0017  -0.41   20.1
2020/03/17 00:05:26.800       -13.9036         7.0727         0.2228   1   9   0.0050   0.0056   0.0100   0.0020   0.0038   0.0016  -0.21   20.1
2020/03/17 00:05:27.000       -13.9042         7.0722         0.2232   1   9   0.0052   0.0056   0.0099   0.0015   0.0037   0.0014  -0.01   20.2
2020/03/17 00:05:27.200       -13.9037         7.0735         0.2240   1   9   0.0051   0.0057   0.0100   0.0016   0.0039   0.0016  -0.81   20.2
2020/03/17 00:05:27.400       -13.9033         7.0720         0.2235   1   9   0.0050   0.0056   0.0099   0.0018   0.0038   0.0013  -0.61   20.2
2020/03/17 00:05:27.600       -13.9035         7.0712         0.2260   1   9   0.0049   0.0057   0.0099   0.0019   0.0037   0.0014  -0.41   20.2
2020/03/17 00:05:27.800       -13.9038         7.0718         0.2226   1   9   0.0051   0.0055   0.0100   0.0020   0.0038   0.0015  -0.21   20.3
2020/03/17 00:05:28.000       -13.9031         7.0727         0.2225   1   9   0.0049   0.0056   0.0099   0.0019   0.0037   0.0014  -0.01   20.3
2020/03/17 00:05:28.200       -13.9033         7.0718         0.2234   1   9   0.0052   0.0057   0.0100   0.0015   0.0039   0.0017  -0.81   20.3
2020/03/17 00:05:28.400       -13.9029         7.0719         0.2221   1   9   0.0049   0.0059   0.0100   0.0018   0.0040   0.0014  -0.61   20.3
2020/03/17 00:05:28.600       -13.9035         7.0723         0.2200   1   9   0.0049   0.0057   0.0100   0.0019   0.0037   0.0016  -0.41   20.4
2020/03/17 00:05:28.800       -13.9035         7.0730         0.2207   1   9   0.0053   0.0058   0.0101   0.0016   0.0037   0.0018  -0.21   20.4
2020/03/17 00:05:29.000       -13.9034         7.0744         0.2216   1   9   0.0049   0.0056   0.0099   0.0018   0.0037   0.0016  -0.01   20.4
2020/03/17 00:05:29.200       -13.9037         7.0728         0.2194   1   9   0.0050   0.0057   0.0100   0.0015   0.0038   0.0015  -0.81   20.5
2020/03/17 00:05:29.400       -13.9034         7.0734         0.2208   1   9   0.0051   0.0057   0.0099   0.0016   0.0039   0.0015  -0.61   20.5
2020/03/17 00:05:29.600       -13.9035         7.0716         0.2208   1   9   0.0050   0.0057   0.0100   0.0019   0.0039   0.0016  -0.41   20.5
2020/03/17 00:05:29.800       -13.9022         7.0724         0.2202   1   9   0.0051   0.0057   0.0099   0.0017   0.0038   0.0018  -0.21   20.6
2020/03/17 00:05:30.000       -13.9030         7.0719         0.2209   1   9   0.0053   0.0057   0.0099   0.0016   0.0039   0.0016  -0.01   20.6
2020/03/17 00:05:30.200       -13.9028         7.0738         0.2235   1   9   0.0050   0.0057   0.0100   0.0021   0.0038   0.0015  -0.81   20.6
2020/03/17 00:05:30.400       -13.9037         7.0728         0.2213   1   9   0.0051   0.0058   0.0099   0.0007   0.0037   0.0016  -0.61   20.7
2020/03/17 00:05:30.600       -13.9033         7.0732         0.2205   1   9   0.0050   0.0056   0.0100   0.0019   0.0038   0.0015  -0.41   20.7
2020/03/17 00:05:30.800       -13.9021         7.0737         0.2221   1   9   0.0052   0.0058   0.0100   0.0014   0.0038   0.0017  -0.21   20.7
2020/03/17 00:05:31.000       -13.9020         7.0741         0.2239   1   9   0.0050   0.0058   0.0099   0.0016   0.0038   0.0018  -0.01   20.8
2020/03/17 00:05:31.200       -13.9015         7.0735         0.2206   1   9   0.0050   0.0057   0.0100   0.0018   0.0037   0.0015  -0.81   20.8
2020/03/17 00:05:31.400       -13.9017         7.0728         0.2256   1   9   0.0053   0.0057   0.0099   0.0014   0.0038   0.0020  -0.61   20.8
2020/03/17 00:05:31.600       -13.9006         7.0722         0.2221   1   9   0.0052   0.0057   0.0099   0.0020   0.0038   0.0015  -0.41   20.9
2020/03/17 00:05:31.800       -13.9013         7.0733         0.2219   1   9   0.0051   0.0058   0.0100   0.0017   0.0038   0.0015  -0.21   20.9
2020/03/17 00:05:32.000       -13.9007         7.0731         0.2226   1   9   0.0049   0.0056   0.0098   0.0017   0.0038   0.0014  -0.01   20.9
2020/03/17 00:05:32.200       -13.9023         7.0725         0.2214   1   9   0.0051   0.0056   0.0100   0.0019   0.0039   0.0017  -0.81   21.0
2020/03/17 00:05:32.400       -13.9024         7.0715         0.2214   1   9   0.0051   0.0058   0.0099   0.0018   0.0038   0.0015  -0.61   21.0
2020/03/17 00:05:32.600       -13.9017         7.0723         0.2212   1   9   0.0051   0.0058   0.0100   0.0016   0.0039   0.0016  -0.41   21.0
2020/03/17 00:05:32.800       -13.9016         7.0743         0.2230   1   9   0.0049   0.0058   0.0100   0.0020   0.0038   0.0015  -0.21   21.0
2020/03/17 00:05:33.000       -13.9034         7.0747         0.2177   1   9   0.0050   0.0058   0.0098   0.0020   0.0038   0.0019  -0.01   21.1
2020/03/17 00:05:33.200       -13.9003         7.0739         0.2220   1   9   0.0051   0.0057   0.0100   0.0013   0.0037   0.0018  -0.81   21.1
2020/03/17 00:05:33.400       -13.9015         7.0728         0.2237   1   9   0.0049   0.0057   0.0100   0.0015   0.0038   0.0018  -0.61   21.1
2020/03/17 00:05:33.600       -13.9005         7.0734         0.2232   1   9   0.0052   0.0058   0.0099   0.0015   0.0037   0.0015  -0.41   21.1
2020/03/17 00:05:33.800       -13.9005         7.0734         0.2218   1   9   0.0052   0.0058   0.0099   0.0017   0.0038   0.0018  -0.21   21.2
2020/03/17 00:05:34.000       -13.8989         7.0731         0.2255   1   9   0.0050   0.0057   0.0100   0.0013   0.0037   0.0017  -0.01   21.2
2020/03/17 00:05:34.200       -13.8992         7.0730         0.2241   1   9   0.0049   0.0056   0.0100   0.0015   0.0038   0.0018  -0.81   21.2
2020/03/17 00:05:34.400       -13.8994         7.0736         0.2250   1   9   0.0052   0.0056   0.0099   0.0019   0.0037   0.0016  -0.61   21.2
2020/03/17 00:05:34.600       -13.8991         7.0743         0.2215   1   9   0.0050   0.0057   0.0099   0.0017   0.0038   0.0013  -0.41   21.3
2020/03/17 00:05:34.800       -13.8990         7.0731         0.2199   1   9   0.0050   0.0056   0.0100   0.0018   0.0038   0.0016  -0.21   21.3
2020/03/17 00:05:35.000       -13.9003         7.0718         0.2226   1   9   0.0051   0.0056   0.0099   0.0014   0.0037   0.0017  -0.01   21.3
2020/03/17 00:05:35.200       -13.8994         7.0725         0.2244   1   9   0.0052   0.0057   0.0099   0.0017   0.0037   0.0016  -0.81   21.4
2020/03/17 00:05:35.400       -13.8996         7.0743         0.2231   1   9   0.0053   0.0057   0.0099   0.0014   0.0038   0.0019  -0.61   21.4
2020/03/17 00:05:35.600       -13.8997         7.0738         0.2244   1   9   0.0051   0.0057   0.0100   0.0017   0.0038   0.0017  -0.41   21.4
2020/03/17 00:05:35.800       -13.8985         7.0750         0.2255   1   9   0.0052   0.0056   0.0099   0.0016   0.0039   0.0017  -0.21   21.4
2020/03/17 00:05:36.000       -13.8999         7.0744         0.2238   1   9   0.0047   0.0055   0.0099   0.0021   0.0037   0.0013  -0.01   21.4
2020/03/17 00:05:36.200       -13.8993         7.0743         0.2243   1   9   0.0051   0.0056   0.0100   0.0016   0.0038   0.0019  -0.81   21.5
2020/03/17 00:05:36.400       -13.8995         7.0749         0.2255   1   9   0.0051   0.0057   0.0100   0.0018   0.0037   0.0013  -0.61   21.5
2020/03/17 00:05:36.600       -13.9002         7.0718         0.2235   1   9   0.0051   0.0057   0.0099   0.0015   0.0039   0.0013  -0.41   21.5
2020/03/17 00:05:36.800       -13.9006         7.0744         0.2236   1   9   0.0052   0.0056   0.0100   0.0016   0.0038   0.0019  -0.21   21.5
2020/03/17 00:05:37.000       -13.9005         7.0731         0.2236   1   9   0.0050   0.0056   0.0099   0.0019   0.0037   0.0012  -0.01   21.6
2020/03/17 00:05:37.200       -13.9019         7.0748         0.2231   1   9   0.0050   0.0057   0.0100   0.0018   0.0038   0.0018  -0.81   21.6
2020/03/17 00:05:37.400       -13.9004         7.0741         0.2233   1   9   0.0051   0.0058   0.0099   0.0017   0.0039   0.0016  -0.61   21.6
2020/03/17 00:05:37.600       -13.9012         7.0745         0.2229   1   9   0.0053   0.0057   0.0100   0.0013   0.0038   0.0019  -0.41   21.7
2020/03/17 00:05:37.800       -13.9021         7.0749         0.2216   1   9   0.0050   0.0058   0.0100   0.0019   0.0036   0.0017  -0.21   21.7
2020/03/17 00:05:38.000       -13.9022         7.0738         0.2210   1   9   0.0051   0.0056   0.0099   0.0015   0.0037   0.0019  -0.01   21.7
2020/03/17 00:05:38.200       -13.9015         7.0736         0.2217   1   9   0.0051   0.0057   0.0099   0.0018   0.0039   0.0015  -0.81   21.7
2020/03/17 00:05:38.400       -13.9010         7.0746         0.2220   1   9   0.0050   0.0056   0.0099   0.0016   0.0038   0.0018  -0.61   21.7
2020/03/17 00:05:38.600       -13.9023         7.0748         0.2203   1   9   0.0050   0.0057   0.0099   0.0018   0.0037   0.0015  -0.41   21.8
2020/03/17 00:05:38.800       -13.9020         7.0740         0.2226   1   9   0.0053   0.0058   0.0100   0.0011   0.0037   0.0018  -0.21   21.8
2020/03/17 00:05:39.000       -13.9021         7.0738         0.2192   1   9   0.0050   0.0058   0.0099   0.0019   0.0039   0.0016  -0.01   21.8
2020/03/17 00:05:39.200       -13.9014         7.0733         0.2230   1   9   0.0052   0.0058   0.0100   0.0018   0.0037   0.0014  -0.81   21.8
2020/03/17 00:05:39.400       -13.9014         7.0739         0.2216   1   9   0.0052   0.0058   0.0099   0.0018   0.0038   0.0017  -0.61   21.9
2020/03/17 00:05:39.600       -13.9010         7.0747         0.2215   1   9   0.0051   0.0058   0.0100   0.0015   0.0038   0.0018  -0.41   21.9
2020/03/17 00:05:39.800       -13.9008         7.0735         0.2227   1   9   0.0051   0.0057   0.0101   0.0018   0.0037   0.0017  -0.21   21.9
2020/03/17 00:05:40.000       -13.9003         7.0746         0.2224   1   9   0.0052   0.0058   0.0099   0.0018   0.0039   0.0016  -0.01   21.9
2020/03/17 00:05:40.200       -13.9008         7.0740         0.2223   1   9   0.0050   0.0058   0.0100   0.0016   0.0039   0.0018  -0.81   21.9
2020/03/17 00:05:40.400       -13.9005         7.0746         0.2201   1   9   0.0050   0.0056   0.0100   0.0016   0.0038   0.0012  -0.61   21.9
2020/03/17 00:05:40.600       -13.9019         7.0745         0.2204   1   9   0.0052   0.0057   0.0099   0.0018   0.0039   0.0018  -0.41   22.0
2020/03/17 00:05:40.800       -13.9025         7.0746         0.2203   1   9   0.0050   0.0057   0.0100   0.0019   0.0038   0.0016  -0.21   22.0
2020/03/17 00:05:41.000       -13.9016         7.0739         0.2218   1   9   0.0049   0.0056   0.0099   0.0020   0.0038   0.0010  -0.01   22.0
2020/03/17 00:05:41.200       -13.9016         7.0741         0.2196   1   9   0.0051   0.0057   0.0100   0.0015   0.0038   0.0020  -0.81   22.0
2020/03/17 00:05:41.400       -13.9020         7.0754         0.2218   1   9   0.0050   0.0057   0.0099   0.0016   0.0038   0.0016  -0.61   22.0
2020/03/17 00:05:41.600       -13.9022         7.0750         0.2190   1   9   0.0051   0.0057   0.0100   0.0017   0.0036   0.0020  -0.41   22.0
2020/03/17 00:05:41.800       -13.9006         7.0749         0.2212   1   9   0.0052   0.0058   0.0100   0.0017   0.0037   0.0013  -0.21   22.1
2020/03/17 00:05:42.000       -13.9015         7.0741         0.2212   1   9   0.0050   0.0057   0.0099   0.0017   0.0038   0.0017  -0.01   22.1
2020/03/17 00:05:42.200       -13.9018         7.0742         0.2209   1   9   0.0053   0.0057   0.0100   0.0015   0.0038   0.0019  -0.81   22.1
2020/03/17 00:05:42.400       -13.9017         7.0747         0.2193   1   9   0.0049   0.0056   0.0100   0.0020   0.0038   0.0014  -0.61   22.1
2020/03/17 00:05:42.600       -13.9001         7.0752         0.2227   1   9   0.0050   0.0058   0.0100   0.0020   0.0039   0.0018  -0.41   22.1
2020/03/17 00:05:42.800       -13.9013         7.0747         0.2213   1   9   0.0049   0.0057   0.0100   0.0019   0.0036   0.0013  -0.21   22.1
2020/03/17 00:05:43.000       -13.9016         7.0757         0.2220   1   9   0.0050   0.0057   0.0099   0.0018   0.0037   0.0013  -0.01   22.1
2020/03/17 00:05:43.200       -13.9001         7.0746         0.2245   1   9   0.0052   0.0058   0.0100   0.0017   0.0038   0.0018  -0.81   22.2
2020/03/17 00:05:43.400       -13.9006         7.0759         0.2215   1   9   0.0051   0.0057   0.0100   0.0012   0.0036   0.0016  -0.61   22.2
2020/03/17 00:05:43.600       -13.9007         7.0749         0.2218   1   9   0.0052   0.0056   0.0099   0.0011   0.0038   0.0018  -0.41   22.2
2020/03/17 00:05:43.800       -13.9006         7.0757         0.2223   1   9   0.0049   0.0058   0.0100   0.0017   0.0038   0.0015  -0.21   22.2
2020/03/17 00:05:44.000       -13.9011         7.0757         0.2183   1   9   0.0051   0.0058   0.0099   0.0016   0.0037   0.0018  -0.01   22.2
2020/03/17 00:05:44.200       -13.9009         7.0751         0.2204   1   9   0.0051   0.0058   0.0100   0.0020   0.0037   0.0016  -0.81   22.2
2020/03/17 00:05:44.400       -13.9014         7.0737         0.2214   1   9   0.0051   0.0057   0.0100   0.0018   0.0037   0.0014  -0.61   22.2
2020/03/17 00:05:44.600       -13.9008         7.0760         0.2203   1   9   0.0051   0.0057   0.0100   0.0020   0.0038   0.0018  -0.41   22.3
2020/03/17 00:05:44.800       -13.8998         7.0756         0.2204   1   9   0.0050   0.0057   0.0099   0.0016   0.0037   0.0015  -0.21   22.3
2020/03/17 00:05:45.000       -13.9005         7.0742         0.2194   1   9   0.0052   0.0057   0.0099   0.0019   0.0037   0.0016  -0.01   22.3
2020/03/17 00:05:45.200       -13.9004         7.0747         0.2212   1   9   0.0052   0.0057   0.0100   0.0012   0.0038   0.0019  -0.81   22.3
2020/03/17 00:05:45.400       -13.9010         7.0739         0.2212   1   9   0.0049   0.0058   0.0100   0.0016   0.0039   0.0015  -0.61   22.3
2020/03/17 00:05:45.600       -13.8999         7.0747         0.2217   1   9   0.0051   0.0056   0.0099   0.0017   0.0040   0.0015  -0.41   22.3
2020/03/17 00:05:45.800       -13.9022         7.0757         0.2215   1   9   0.0052   0.0057   0.0100   0.0018   0.0039   0.0015  -0.21   22.3
2020/03/17 00:05:46.000       -13.9014         7.0771         0.2217   1   9   0.0049   0.0057   0.0099   0.0017   0.0037   0.0012  -0.01   22.4
2020/03/17 00:05:46.200       -13.9008         7.0757         0.2251   1   9   0.0052   0.0057   0.0100   0.0012   0.0037   0.0017  -0.81   22.4
2020/03/17 00:05:46.400       -13.9008         7.0768         0.2212   1   9   0.0050   0.0057   0.0099   0.0016   0.0037   0.0014  -0.61   22.4
2020/03/17 00:05:46.600       -13.9020         7.0754         0.2204   1   9   0.0051   0.0057   0.0099   0.0020   0.0037   0.0015  -0.41   22.4
2020/03/17 00:05:46.800       -13.9007         7.0765         0.2200   1   9   0.0053   0.0059   0.0100   0.0011   0.0037   0.0016  -0.21   22.4
2020/03/17 00:05:47.000       -13.9008         7.0766         0.2205   1   9   0.0051   0.0057   0.0099   0.0018   0.0038   0.0015  -0.01   22.4
2020/03/17 00:05:47.200       -13.9006         7.0757         0.2205   1   9   0.0050   0.0057   0.0100   0.0020   0.0038   0.0013  -0.81   22.5
2020/03/17 00:05:47.400       -13.9008         7.0747         0.2212   1   9   0.0051   0.0056   0.0099   0.0015   0.0038   0.0019  -0.61   22.5
2020/03/17 00:05:47.600       -13.9003         7.0773         0.2243   1   9   0.0050   0.0057   0.0099   0.0017   0.0037   0.0017  -0.41   22.5
2020/03/17 00:05:47.800       -13.9025         7.0761         0.2219   1   9   0.0051   0.0058   0.0100   0.0016   0.0038   0.0014  -0.21   22.5
2020/03/17 00:05:48.000       -13.9003         7.0765         0.2252   1   9   0.0051   0.0058   0.0099   0.0015   0.0037   0.0017  -0.01   22.5
2020/03/17 00:05:48.200       -13.9007         7.0774         0.2243   1   9   0.0049   0.0058   0.0099   0.0016   0.0038   0.0016  -0.81   22.5
2020/03/17 00:05:48.400       -13.9011         7.0773         0.2232   1   9   0.0049   0.0056   0.0099   0.0021   0.0037   0.0016  -0.61   22.5
2020/03/17 00:05:48.600       -13.9009         7.0774         0.2250   1   9   0.0051   0.0056   0.0099   0.0019   0.0037   0.0017  -0.41   22.5
2020/03/17 00:05:48.800       -13.9011         7.0772         0.2243   1   9   0.0050   0.0057   0.0100   0.0020   0.0038   0.0015  -0.21   22.5
2020/03/17 00:05:49.000       -13.8992         7.0773         0.2233   1   9   0.0049   0.0057   0.0099   0.0020   0.0038   0.0012  -0.01   22.5
2020/03/17 00:05:49.200       -13.9016         7.0777         0.2251   1   9   0.0051   0.0057   0.0100   0.0017   0.0039   0.0016  -0.81   22.5
2020/03/17 00:05:49.400       -13.9017         7.0770         0.2237   1   9   0.0050   0.0058   0.0100   0.0022   0.0039   0.0014  -0.61   22.6
2020/03/17 00:05:49.600       -13.9020         7.0762         0.2241   1   9   0.0050   0.0057   0.0100   0.0019   0.0037   0.0019  -0.41   22.6
2020/03/17 00:05:49.800       -13.9003         7.0763         0.2270   1   9   0.0053   0.0057   0.0099   0.0016   0.0038   0.0017  -0.21   22.6
2020/03/17 00:05:50.000       -13.9004         7.0759         0.2266   1   9   0.0052   0.0058   0.0099   0.0013   0.0038   0.0015  -0.01   22.6
2020/03/17 00:05:50.200       -13.9008         7.0759         0.2247   1   9   0.0050   0.0056   0.0100   0.0017   0.0037   0.0016  -0.81   22.6
2020/03/17 00:05:50.400       -13.9011         7.0759         0.2254   1   9   0.0049   0.0056   0.0100   0.0019   0.0038   0.0016  -0.61   22.6
2020/03/17 00:05:50.600       -13.9006         7.0759         0.2238   1   9   0.0051   0.0057   0.0100   0.0018   0.0038   0.0014  -0.41   22.6
2020/03/17 00:05:50.800       -13.9008         7.0767         0.2244   1   9   0.0051   0.0057   0.0099   0.0013   0.0037   0.0018  -0.21   22.6
2020/03/17 00:05:51.000       -13.8990         7.0767         0.2256   1   9   0.0050   0.0057   0.0099   0.0018   0.0038   0.0017  -0.01   22.6
2020/03/17 00:05:51.200       -13.9018         7.0759         0.2231   1   9   0.0052   0.0057   0.0099   0.0010   0.0038   0.0018  -0.81   22.6
2020/03/17 00:05:51.400       -13.9016         7.0765         0.2258   1   9   0.0051   0.0059   0.0099   0.0017   0.0038   0.0015  -0.61   22.6
2020/03/17 00:05:51.600       -13.9017         7.0770         0.2243   1   9   0.0050   0.0057   0.0100   0.0018   0.0037   0.0015  -0.41   22.6
2020/03/17 00:05:51.800       -13.9006         7.0766         0.2244   1   9   0.0051   0.0058   0.0100   0.0015   0.0037   0.0020  -0.21   22.6
2020/03/17 00:05:52.000       -13.9037         7.0761         0.2239   1   9   0.0051   0.0056   0.0099   0.0013   0.0037   0.0019  -0.01   22.6
2020/03/17 00:05:52.200       -13.9018         7.0770         0.2235   1   9   0.0051   0.0057   0.0100   0.0014   0.0036   0.0017  -0.81   22.6
2020/03/17 00:05:52.400       -13.9023         7.0777         0.2267   1   9   0.0050   0.0056   0.0100   0.0017   0.0038   0.0014  -0.61   22.6
2020/03/17 00:05:52.600       -13.9022         7.0770         0.2216   1   9   0.0050   0.0056   0.0099   0.0018   0.0037   0.0013  -0.41   22.6
2020/03/17 00:05:52.800       -13.9016         7.0779         0.2249   1   9   0.0053   0.0057   0.0100   0.0017   0.0036   0.0015  -0.21   22.6
2020/03/17 00:05:53.000       -13.9021         7.0767         0.2243   1   9   0.0050   0.0058   0.0099   0.0015   0.0038   0.0017  -0.01   22.6
2020/03/17 00:05:53.200       -13.9020         7.0764         0.2244   1   9   0.0051   0.0056   0.0099   0.0014   0.0037   0.0016  -0.81   22.6
2020/03/17 00:05:53.400       -13.9025         7.0763         0.2230   1   9   0.0048   0.0057   0.0099   0.0019   0.0038   0.0014  -0.61   22.6
2020/03/17 00:05:53.600       -13.9013         7.0766         0.2272   1   9   0.0052   0.0056   0.0099   0.0014   0.0038   0.0016  -0.41   22.6
2020/03/17 00:05:53.800       -13.9015         7.0763         0.2253   1   9   0.0051   0.0056   0.0100   0.0017   0.0037   0.0014  -0.21   22.6
2020/03/17 00:05:54.000       -13.9029         7.0767         0.2232   1   9   0.0051   0.0056   0.0099   0.0019   0.0038   0.0013  -0.01   22.6
2020/03/17 00:05:54.200       -13.9017         7.0752         0.2253   1   9   0.0052   0.0057   0.0100   0.0017   0.0038   0.0017  -0.81   22.6
2020/03/17 00:05:54.400       -13.9017         7.0764         0.2258   1   9   0.0049   0.0055   0.0099   0.0017   0.0037   0.0017  -0.61   22.6
2020/03/17 00:05:54.600       -13.9020         7.0744         0.2260   1   9   0.0049   0.0056   0.0099   0.0016   0.0036   0.0017  -0.41   22.6
2020/03/17 00:05:54.800       -13.9015         7.0760         0.2263   1   9   0.0052   0.0058   0.0099   0.0016   0.0038   0.0020  -0.21   22.6
2020/03/17 00:05:55.000       -13.9011         7.0772         0.2274   1   9   0.0048   0.0056   0.0100   0.0022   0.0038   0.0012  -0.01   22.6
2020/03/17 00:05:55.200       -13.9019         7.0748         0.2232   1   9   0.0051   0.0058   0.0099   0.0017   0.0038   0.0016  -0.81   22.6
2020/03/17 00:05:55.400       -13.9017         7.0759         0.2246   1   9   0.0051   0.0057   0.0100   0.0017   0.0037   0.0017  -0.61   22.6
2020/03/17 00:05:55.600       -13.9015         7.0753         0.2259   1   9   0.0048   0.0055   0.0100   0.0019   0.0037   0.0016  -0.41   22.6
2020/03/17 00:05:55.800       -13.9019         7.0751         0.2262   1   9   0.0051   0.0057   0.0100   0.0020   0.0039   0.0017  -0.21   22.6
2020/03/17 00:05:56.000       -13.9035         7.0752         0.2250   1   9   0.0050   0.0056   0.0099   0.0018   0.0037   0.0017  -0.01   22.6
2020/03/17 00:05:56.200       -13.9013         7.0760         0.2238   1   9   0.0052   0.0057   0.0100   0.0015   0.0037   0.0018  -0.81   22.6
2020/03/17 00:05:56.400       -13.9014         7.0766         0.2252   1   9   0.0052   0.0057   0.0099   0.0019   0.0038   0.0017  -0.61   22.6
2020/03/17 00:05:56.600       -13.9020         7.0761         0.2263   1   9   0.0050   0.0057   0.0100   0.0016   0.0037   0.0016  -0.41   22.6
2020/03/17 00:05:56.800       -13.9033         7.0739         0.2239   1   9   0.0052   0.0057   0.0100   0.0017   0.0037   0.0018  -0.21   22.6
2020/03/17 00:05:57.000       -13.9035         7.0752         0.2255   1   9   0.0049   0.0057   0.0099   0.0015   0.0037   0.0020  -0.01   22.6
2020/03/17 00:05:57.200       -13.9019         7.0744         0.2244   1   9   0.0051   0.0058   0.0100   0.0015   0.0037   0.0019  -0.81   22.6
2020/03/17 00:05:57.400       -13.9024         7.0741         0.2251   1   9   0.0052   0.0056   0.0100   0.0018   0.0036   0.0017  -0.61   22.6
2020/03/17 00:05:57.600       -13.9029         7.0749         0.2257   1   9   0.0051   0.0058   0.0098   0.0013   0.0038   0.0018  -0.41   22.6
2020/03/17 00:05:57.800       -13.9027         7.0744         0.2242   1   9   0.0051   0.0057   0.0099   0.0016   0.0038   0.0012  -0.21   22.6
2020/03/17 00:05:58.000       -13.9027         7.0757         0.2258   1   9   0.0051   0.0055   0.0098   0.0020   0.0037   0.0016  -0.01   22.6
2020/03/17 00:05:58.200       -13.9025         7.0749         0.2263   1   9   0.0052   0.0058   0.0100   0.0021   0.0036   0.0014  -0.81   22.6
2020/03/17 00:05:58.400       -13.9024         7.0766         0.2265   1   9   0.0051   0.0056   0.0099   0.0020   0.0037   0.0015  -0.61   22.6
2020/03/17 00:05:58.600       -13.9011         7.0767         0.2254   1   9   0.0050   0.0056   0.0099   0.0020   0.0038   0.0013  -0.41   22.6
2020/03/17 00:05:58.800       -13.9017         7.0775         0.2277   1   9   0.0050   0.0057   0.0099   0.0016   0.0038   0.0018  -0.21   22.6
2020/03/17 00:05:59.000       -13.9011         7.0776         0.2254   1   9   0.0049   0.0057   0.0099   0.0017   0.0038   0.0016  -0.01   22.6
2020/03/17 00:05:59.200       -13.9016         7.0768         0.2254   1   9   0.0050   0.0056   0.0099   0.0014   0.0037   0.0015  -0.81   22.5
2020/03/17 00:05:59.400       -13.9025         7.0756         0.2244   1   9   0.0051   0.0057   0.0099   0.0020   0.0037   0.0018  -0.61   22.5
2020/03/17 00:05:59.600       -13.9015         7.0765         0.2249   1   9   0.0049   0.0056   0.0100   0.0017   0.0037   0.0018  -0.41   22.5
2020/03/17 00:05:59.800       -13.9027         7.0766         0.2244   1   9   0.0049   0.0056   0.0099   0.0020   0.0037   0.0015  -0.21   22.5
2020/03/17 00:06:00.000       -13.9025         7.0772         0.2252   1   9   0.0051   0.0056   0.0098   0.0019   0.0038   0.0017  -0.01   22.5
2020/03/17 00:06:00.200       -13.9022         7.0785         0.2285   1   9   0.0050   0.0057   0.0100   0.0017   0.0037   0.0014  -0.81   22.5
2020/03/17 00:06:00.400       -13.9025         7.0755         0.2247   1   9   0.0052   0.0057   0.0099   0.0019   0.0037   0.0016  -0.61   22.5
2020/03/17 00:06:00.600       -13.9021         7.0776         0.2254   1   9   0.0051   0.0057   0.0099   0.0022   0.0038   0.0015  -0.41   22.6
2020/03/17 00:06:00.800       -13.9025         7.0779         0.2268   1   9   0.0050   0.0057   0.0099   0.0017   0.0038   0.0017  -0.21   22.6
2020/03/17 00:06:01.000       -13.9026         7.0763         0.2246   1   9   0.0050   0.0057   0.0098   0.0016   0.0038   0.0018  -0.01   22.6
2020/03/17 00:06:01.200       -13.9028         7.0759         0.2249   1   9   0.0049   0.0056   0.0100   0.0018   0.0038   0.0013  -0.81   22.6
2020/03/17 00:06:01.400       -13.9019         7.0770         0.2268   1   9   0.0053   0.0056   0.0099   0.0015   0.0036   0.0017  -0.61   22.6
2020/03/17 00:06:01.600       -13.9036         7.0764         0.2251   1   9   0.0051   0.0056   0.0100   0.0021   0.0036   0.0015  -0.41   22.5
2020/03/17 00:06:01.800       -13.9042         7.0765         0.2256   1   9   0.0052   0.0057   0.0100   0.0017   0.0037   0.0018  -0.21   22.6
2020/03/17 00:06:02.000       -13.9034         7.0767         0.2272   1   9   0.0050   0.0055   0.0099   0.0021   0.0038   0.0013  -0.01   22.6
2020/03/17 00:06:02.200       -13.9053         7.0765         0.2256   1   9   0.0049   0.0057   0.0100   0.0015   0.0037   0.0017  -0.81   22.5
2020/03/17 00:06:02.400       -13.9036         7.0766         0.2270   1   9   0.0050   0.0056   0.0099   0.0018   0.0038   0.0012  -0.61   22.5
2020/03/17 00:06:02.600       -13.9032         7.0762         0.2284   1   9   0.0049   0.0056   0.0099   0.0021   0.0038   0.0017  -0.41   22.5
2020/03/17 00:06:02.800       -13.9023         7.0762         0.2264   1   9   0.0051   0.0057   0.0100   0.0013   0.0037   0.0016  -0.21   22.5
2020/03/17 00:06:03.000       -13.9015         7.0762         0.2294   1   9   0.0049   0.0055   0.0098   0.0023   0.0038   0.0015  -0.01   22.5
2020/03/17 00:06:03.200       -13.9026         7.0766         0.2295   1   9   0.0052   0.0056   0.0100   0.0019   0.0037   0.0016  -0.81   22.5
2020/03/17 00:06:03.400       -13.9025         7.0769         0.2280   1   9   0.0050   0.0056   0.0099   0.0016   0.0037   0.0016  -0.61   22.5
2020/03/17 00:06:03.600       -13.9016         7.0774         0.2276   1   9   0.0049   0.0057   0.0100   0.0018   0.0039   0.0017  -0.41   22.5
2020/03/17 00:06:03.800       -13.9011         7.0767         0.2280   1   9   0.0049   0.0057   0.0099   0.0018   0.0038   0.0014  -0.21   22.5
2020/03/17 00:06:04.000       -13.9026         7.0753         0.2270   1   9   0.0052   0.0057   0.0099   0.0017   0.0037   0.0013  -0.01   22.5
2020/03/17 00:06:04.200       -13.9024         7.0760         0.2276   1   9   0.0053   0.0058   0.0099   0.0016   0.0039   0.0017  -0.81   22.5
2020/03/17 00:06:04.400       -13.9022         7.0761         0.2292   1   9   0.0051   0.0057   0.0099   0.0021   0.0038   0.0011  -0.61   22.5
2020/03/17 00:06:04.600       -13.9017         7.0756         0.2256   1   9   0.0052   0.0057   0.0100   0.0024   0.0038   0.0015  -0.41   22.5
2020/03/17 00:06:04.800       -13.9013         7.0773         0.2275   1   9   0.0051   0.0058   0.0100   0.0013   0.0037   0.0017  -0.21   22.4
2020/03/17 00:06:05.000       -13.9026         7.0771         0.2287   1   9   0.0051   0.0058   0.0098   0.0018   0.0037   0.0015  -0.01   22.4
2020/03/17 00:06:05.200       -13.9025         7.0757         0.2270   1   9   0.0052   0.0057   0.0099   0.0015   0.0038   0.0019  -0.81   22.4
2020/03/17 00:06:05.400       -13.9025         7.0767         0.2302   1   9   0.0053   0.0058   0.0099   0.0018   0.0038   0.0015  -0.61   22.4
2020/03/17 00:06:05.600       -13.9026         7.0776         0.2277   1   9   0.0050   0.0056   0.0099   0.0020   0.0038   0.0020  -0.41   22.4
2020/03/17 00:06:05.800       -13.9025         7.0762         0.2279   1   9   0.0050   0.0057   0.0099   0.0018   0.0038   0.0017  -0.21   22.4
2020/03/17 00:06:06.000       -13.9026         7.0756         0.2297   1   9   0.0050   0.0057   0.0099   0.0018   0.0035   0.0014  -0.01   22.4
2020/03/17 00:06:06.200       -13.9014         7.0761         0.2273   1   9   0.0053   0.0056   0.0099   0.0016   0.0037   0.0019  -0.81   22.4
2020/03/17 00:06:06.400       -13.9033         7.0768         0.2300   1   9   0.0049   0.0057   0.0099   0.0018   0.0037   0.0015  -0.61   22.4
2020/03/17 00:06:06.600       -13.9030         7.0776         0.2274   1   9   0.0051   0.0056   0.0099   0.0018   0.0038   0.0016  -0.41   22.4
2020/03/17 00:06:06.800       -13.9035         7.0760         0.2304   1   9   0.0051   0.0056   0.0100   0.0019   0.0038   0.0017  -0.21   22.4
2020/03/17 00:06:07.000       -13.9016         7.0769         0.2293   1   9   0.0050   0.0057   0.0099   0.0014   0.0038   0.0017  -0.01   22.4
2020/03/17 00:06:07.200       -13.9035         7.0758         0.2260   1   9   0.0049   0.0057   0.0100   0.0017   0.0037   0.0015  -0.81   22.4
2020/03/17 00:06:07.400       -13.9032         7.0750         0.2291   1   9   0.0052   0.0057   0.0099   0.0016   0.0038   0.0019  -0.61   22.4
2020/03/17 00:06:07.600       -13.9024         7.0756         0.2268   1   9   0.0051   0.0056   0.0099   0.0017   0.0038   0.0017  -0.41   22.4
2020/03/17 00:06:07.800       -13.9022         7.0755         0.2255   1   9   0.0049   0.0058   0.0100   0.0017   0.0037   0.0016  -0.21   22.4
2020/03/17 00:06:08.000       -13.9029         7.0749         0.2266   1   9   0.0048   0.0057   0.0099   0.0021   0.0036   0.0015  -0.01   22.4
2020/03/17 00:06:08.200       -13.9026         7.0766         0.2271   1   9   0.0051   0.0056   0.0099   0.0019   0.0037   0.0016  -0.81   22.4
2020/03/17 00:06:08.400       -13.9021         7.0765         0.2268   1   9   0.0052   0.0057   0.0099   0.0017   0.0037   0.0015  -0.61   22.4
2020/03/17 00:06:08.600       -13.9037         7.0764         0.2258   1   9   0.0051   0.0055   0.0099   0.0019   0.0038   0.0015  -0.41   22.4
2020/03/17 00:06:08.800       -13.9034         7.0747         0.2278   1   9   0.0050   0.0058   0.0099   0.0014   0.0038   0.0020  -0.21   22.4
2020/03/17 00:06:09.000       -13.9037         7.0766         0.2293   1   9   0.0050   0.0057   0.0098   0.0016   0.0037   0.0014  -0.01   22.4
2020/03/17 00:06:09.200       -13.9032         7.0755         0.2277   1   9   0.0051   0.0058   0.0100   0.0018   0.0037   0.0016  -0.81   22.4
2020/03/17 00:06:09.400       -13.9029         7.0756         0.2244   1   9   0.0050   0.0057   0.0099   0.0020   0.0038   0.0018  -0.61   22.4
2020/03/17 00:06:09.600       -13.9020         7.0776         0.2295   1   9   0.0052   0.0057   0.0099   0.0016   0.0038   0.0019  -0.41   22.4
2020/03/17 00:06:09.800       -13.9015         7.0764         0.2258   1   9   0.0051   0.0058   0.0099   0.0018   0.0037   0.0017  -0.21   22.4
2020/03/17 00:06:10.000       -13.9010         7.0770         0.2279   1   9   0.0047   0.0056   0.0098   0.0019   0.0037   0.0015  -0.01   22.4
2020/03/17 00:06:10.200       -13.9018         7.0765         0.2260   1   9   0.0050   0.0056   0.0100   0.0017   0.0037   0.0014  -0.81   22.4
2020/03/17 00:06:10.400       -13.9017         7.0773         0.2287   1   9   0.0051   0.0057   0.0099   0.0015   0.0037   0.0018  -0.61   22.4
2020/03/17 00:06:10.600       -13.9019         7.0759         0.2299   1   9   0.0051   0.0057   0.0099   0.0013   0.0038   0.0017  -0.41   22.4
2020/03/17 00:06:10.800       -13.9032         7.0753         0.2279   1   9   0.0050   0.0057   0.0099   0.0020   0.0039   0.0013  -0.21   22.4
2020/03/17 00:06:11.000       -13.9034         7.0749         0.2275   1   9   0.0049   0.0057   0.0098   0.0019   0.0038   0.0013  -0.01   22.3
2020/03/17 00:06:11.200       -13.9022         7.0762         0.2258   1   9   0.0053   0.0057   0.0100   0.0014   0.0038   0.0018  -0.81   22.3
2020/03/17 00:06:11.400       -13.9029         7.0762         0.2291   1   9   0.0050   0.0057   0.0099   0.0022   0.0038   0.0018  -0.61   22.3
2020/03/17 00:06:11.600       -13.9024         7.0744         0.2285   1   9   0.0051   0.0056   0.0099   0.0021   0.0038   0.0012  -0.41   22.3
2020/03/17 00:06:11.800       -13.9010         7.0753         0.2279   1   9   0.0051   0.0056   0.0100   0.0014   0.0036   0.0015  -0.21   22.3
2020/03/17 00:06:12.000       -13.9017         7.0749         0.2309   1   9   0.0049   0.0057   0.0099   0.0019   0.0037   0.0015  -0.01   22.3
2020/03/17 00:06:12.200       -13.9024         7.0752         0.2318   1   9   0.0051   0.0056   0.0100   0.0020   0.0038   0.0015  -0.81   22.3
2020/03/17 00:06:12.400       -13.9017         7.0741         0.2278   1   9   0.0051   0.0056   0.0099   0.0016   0.0035   0.0016  -0.61   22.3
2020/03/17 00:06:12.600       -13.9034         7.0749         0.2279   1   9   0.0049   0.0059   0.0099   0.0017   0.0037   0.0017  -0.41   22.3
2020/03/17 00:06:12.800       -13.9028         7.0743         0.2274   1   9   0.0051   0.0057   0.0099   0.0018   0.0037   0.0014  -0.21   22.3
2020/03/17 00:06:13.000       -13.9026         7.0749         0.2257   1   9   0.0050   0.0055   0.0099   0.0017   0.0037   0.0017  -0.01   22.3
2020/03/17 00:06:13.200       -13.9032         7.0754         0.2294   1   9   0.0051   0.0057   0.0100   0.0013   0.0036   0.0017  -0.81   22.3
2020/03/17 00:06:13.400       -13.9013         7.0744         0.2280   1   9   0.0052   0.0057   0.0099   0.0016   0.0038   0.0016  -0.61   22.4
2020/03/17 00:06:13.600       -13.9023         7.0749         0.2281   1   9   0.0051   0.0057   0.0099   0.0016   0.0036   0.0018  -0.41   22.4
2020/03/17 00:06:13.800       -13.9022         7.0746         0.2274   1   9   0.0050   0.0058   0.0100   0.0019   0.0037   0.0015  -0.21   22.4
2020/03/17 00:06:14.000       -13.9018         7.0760         0.2323   1   9   0.0050   0.0055   0.0099   0.0017   0.0035   0.0017  -0.01   22.4
2020/03/17 00:06:14.200       -13.9026         7.0764         0.2310   1   9   0.0052   0.0058   0.0099   0.0018   0.0037   0.0018  -0.81   22.4
2020/03/17 00:06:14.400       -13.9034         7.0753         0.2289   1   9   0.0049   0.0056   0.0099   0.0014   0.0038   0.0019  -0.61   22.4
2020/03/17 00:06:14.600       -13.9034         7.0747         0.2299   1   9   0.0050   0.0057   0.0099   0.0020   0.0038   0.0011  -0.41   22.3
2020/03/17 00:06:14.800       -13.9027         7.0755         0.2289   1   9   0.0052   0.0058   0.0099   0.0018   0.0039   0.0015  -0.21   22.3
2020/03/17 00:06:15.000       -13.9020         7.0749         0.2280   1   9   0.0048   0.0057   0.0098   0.0016   0.0037   0.0015  -0.01   22.3
2020/03/17 00:06:15.200       -13.9022         7.0756         0.2309   1   9   0.0051   0.0058   0.0100   0.0017   0.0037   0.0018  -0.81   22.3
2020/03/17 00:06:15.400       -13.9015         7.0766         0.2291   1   9   0.0053   0.0056   0.0100   0.0020   0.0037   0.0017  -0.61   22.3
2020/03/17 00:06:15.600       -13.9027         7.0749         0.2287   1   9   0.0052   0.0058   0.0099   0.0015   0.0038   0.0018  -0.41   22.3
2020/03/17 00:06:15.800       -13.9013         7.0735         0.2298   1   9   0.0050   0.0057   0.0100   0.0016   0.0036   0.0014  -0.21   22.3
2020/03/17 00:06:16.000       -13.9024         7.0740         0.2314   1   9   0.0049   0.0055   0.0099   0.0019   0.0037   0.0019  -0.01   22.3
2020/03/17 00:06:16.200       -13.9015         7.0757         0.2327   1   9   0.0052   0.0058   0.0099   0.0012   0.0037   0.0017  -0.81   22.3
2020/03/17 00:06:16.400       -13.9020         7.0755         0.2310   1   9   0.0050   0.0056   0.0100   0.0014   0.0038   0.0018  -0.61   22.3
2020/03/17 00:06:16.600       -13.9025         7.0756         0.2303   1   9   0.0050   0.0057   0.0099   0.0016   0.0038   0.0017  -0.41   22.3
2020/03/17 00:06:16.800       -13.9024         7.0752         0.2308   1   9   0.0049   0.0057   0.0100   0.0018   0.0037   0.0018  -0.21   22.3
2020/03/17 00:06:17.000       -13.9010         7.0767         0.2279   1   9   0.0050   0.0056   0.0098   0.0019   0.0038   0.0013  -0.01   22.4
2020/03/17 00:06:17.200       -13.9019         7.0767         0.2288   1   9   0.0050   0.0057   0.0100   0.0016   0.0038   0.0014  -0.81   22.4
2020/03/17 00:06:17.400       -13.9021         7.0751         0.2292   1   9   0.0050   0.0057   0.0099   0.0016   0.0036   0.0016  -0.61   22.4
2020/03/17 00:06:17.600       -13.9019         7.0760         0.2280   1   9   0.0055   0.0057   0.0099   0.0016   0.0038   0.0019  -0.41   22.4
2020/03/17 00:06:17.800       -13.9018         7.0763         0.2265   1   9   0.0050   0.0057   0.0100   0.0016   0.0037   0.0018  -0.21   22.4
2020/03/17 00:06:18.000       -13.9018         7.0758         0.2271   1   9   0.0048   0.0057   0.0098   0.0015   0.0038   0.0017  -0.01   22.4
2020/03/17 00:06:18.200       -13.9024         7.0775         0.2278   1   9   0.0053   0.0057   0.0099   0.0009   0.0037   0.0018  -0.81   22.4
2020/03/17 00:06:18.400       -13.9040         7.0755         0.2260   1   9   0.0052   0.0057   0.0099   0.0015   0.0036   0.0019  -0.61   22.4
2020/03/17 00:06:18.600       -13.9033         7.0769         0.2280   1   9   0.0052   0.0057   0.0099   0.0015   0.0037   0.0016  -0.41   22.4
2020/03/17 00:06:18.800       -13.9033         7.0758         0.2289   1   9   0.0053   0.0057   0.0100   0.0017   0.0037   0.0019  -0.21   22.4
2020/03/17 00:06:19.000       -13.9015         7.0760         0.2277   1   9   0.0049   0.0056   0.0099   0.0022   0.0038   0.0010  -0.01   22.5
2020/03/17 00:06:19.200       -13.9025         7.0750         0.2273   1   9   0.0052   0.0058   0.0099   0.0018   0.0036   0.0015  -0.81   22.5
2020/03/17 00:06:19.400       -13.9033         7.0758         0.2262   1   9   0.0051   0.0057   0.0099   0.0016   0.0037   0.0015  -0.61   22.5
2020/03/17 00:06:19.600       -13.9024         7.0750         0.2235   1   9   0.0051   0.0057   0.0099   0.0020   0.0039   0.0016  -0.41   22.5
2020/03/17 00:06:19.800       -13.9024         7.0763         0.2254   1   9   0.0053   0.0057   0.0100   0.0018   0.0036   0.0016  -0.21   22.5
2020/03/17 00:06:20.000       -13.9027         7.0754         0.2258   1   9   0.0052   0.0056   0.0099   0.0019   0.0037   0.0015  -0.01   22.5
2020/03/17 00:06:20.200       -13.9031         7.0743         0.2256   1   9   0.0049   0.0056   0.0100   0.0018   0.0037   0.0015  -0.81   22.5
2020/03/17 00:06:20.400       -13.9020         7.0747         0.2282   1   9   0.0053   0.0057   0.0099   0.0013   0.0037   0.0018  -0.61   22.5
2020/03/17 00:06:20.600       -13.9018         7.0739         0.2249   1   9   0.0050   0.0056   0.0098   0.0014   0.0037   0.0018  -0.41   22.5
2020/03/17 00:06:20.800       -13.9020         7.0739         0.2249   1   9   0.0052   0.0058   0.0100   0.0015   0.0038   0.0018  -0.21   22.5
2020/03/17 00:06:21.000       -13.9022         7.0736         0.2270   1   9   0.0050   0.0057   0.0099   0.0019   0.0038   0.0012  -0.01   22.5
2020/03/17 00:06:21.200       -13.9021         7.0756         0.2286   1   9   0.0049   0.0057   0.0100   0.0014   0.0037   0.0014  -0.81   22.5
2020/03/17 00:06:21.400       -13.9029         7.0746         0.2265   1   9   0.0053   0.0058   0.0099   0.0015   0.0037   0.0015  -0.61   22.5
2020/03/17 00:06:21.600       -13.9001         7.0740         0.2258   1   9   0.0054   0.0058   0.0099   0.0016   0.0036   0.0018  -0.41   22.5
2020/03/17 00:06:21.800       -13.9017         7.0742         0.2240   1   9   0.0051   0.0057   0.0099   0.0020   0.0038   0.0016  -0.21   22.5
2020/03/17 00:06:22.000       -13.9015         7.0760         0.2259   1   9   0.0051   0.0059   0.0099   0.0012   0.0037   0.0017  -0.01   22.5
2020/03/17 00:06:22.200       -13.9027         7.0737         0.2253   1   9   0.0050   0.0056   0.0100   0.0015   0.0038   0.0017  -0.81   22.5
2020/03/17 00:06:22.400       -13.9023         7.0743         0.2236   1   9   0.0053   0.0057   0.0099   0.0017   0.0038   0.0018  -0.61   22.5
2020/03/17 00:06:22.600       -13.9018         7.0731         0.2252   1   9   0.0051   0.0057   0.0099   0.0018   0.0038   0.0016  -0.41   22.5
2020/03/17 00:06:22.800       -13.9008         7.0734         0.2266   1   9   0.0053   0.0058   0.0099   0.0016   0.0037   0.0018  -0.21   22.5
2020/03/17 00:06:23.000       -13.9021         7.0732         0.2247   1   9   0.0050   0.0055   0.0098   0.0020   0.0037   0.0014  -0.01   22.5
2020/03/17 00:06:23.200       -13.9017         7.0734         0.2236   1   9   0.0050   0.0057   0.0100   0.0021   0.0038   0.0017  -0.81   22.5
2020/03/17 00:06:23.400       -13.9017         7.0736         0.2249   1   9   0.0051   0.0057   0.0099   0.0018   0.0036   0.0017  -0.61   22.5
2020/03/17 00:06:23.600       -13.9005         7.0741         0.2241   1   9   0.0053   0.0058   0.0100   0.0017   0.0037   0.0018  -0.41   22.5
2020/03/17 00:06:23.800       -13.9018         7.0750         0.2245   1   9   0.0051   0.0057   0.0100   0.0020   0.0037   0.0017  -0.21   22.5
2020/03/17 00:06:24.000       -13.9010         7.0745         0.2255   1   9   0.0051   0.0055   0.0099   0.0019   0.0035   0.0017  -0.01   22.5
2020/03/17 00:06:24.200       -13.9006         7.0750         0.2224   1   9   0.0053   0.0058   0.0099   0.0018   0.0037   0.0014  -0.81   22.5
2020/03/17 00:06:24.400       -13.9023         7.0753         0.2243   1   9   0.0051   0.0058   0.0099   0.0019   0.0037   0.0014  -0.61   22.5
2020/03/17 00:06:24.600       -13.9019         7.0741         0.2239   1   9   0.0050   0.0057   0.0099   0.0017   0.0037   0.0016  -0.41   22.5
2020/03/17 00:06:24.800       -13.9015         7.0740         0.2249   1   9   0.0053   0.0058   0.0099   0.0013   0.0036   0.0018  -0.21   22.5
2020/03/17 00:06:25.000       -13.9020         7.0733         0.2218   1   9   0.0049   0.0055   0.0098   0.0014   0.0036   0.0017  -0.01   22.5
2020/03/17 00:06:25.200       -13.9015         7.0735         0.2240   1   9   0.0049   0.0057   0.0100   0.0018   0.0037   0.0015  -0.81   22.5
2020/03/17 00:06:25.400       -13.9020         7.0746         0.2220   1   9   0.0052   0.0056   0.0099   0.0015   0.0037   0.0020  -0.61   22.6
2020/03/17 00:06:25.600       -13.9035         7.0747         0.2210   1   9   0.0050   0.0055   0.0099   0.0016   0.0037   0.0015  -0.41   22.6
2020/03/17 00:06:25.800       -13.9025         7.0734         0.2203   1   9   0.0050   0.0056   0.0100   0.0018   0.0037   0.0013  -0.21   22.6
2020/03/17 00:06:26.000       -13.9024         7.0737         0.2224   1   9   0.0049   0.0055   0.0099   0.0015   0.0037   0.0015  -0.01   22.6
2020/03/17 00:06:26.200       -13.9020         7.0743         0.2202   1   9   0.0052   0.0058   0.0099   0.0021   0.0037   0.0017  -0.81   22.6
2020/03/17 00:06:26.400       -13.9024         7.0743         0.2237   1   9   0.0047   0.0055   0.0099   0.0022   0.0038   0.0009  -0.61   22.6
2020/03/17 00:06:26.600       -13.9015         7.0738         0.2236   1   9   0.0050   0.0056   0.0099   0.0018   0.0038   0.0016  -0.41   22.6
2020/03/17 00:06:26.800       -13.9020         7.0731         0.2230   1   9   0.0048   0.0057   0.0100   0.0013   0.0037   0.0018  -0.21   22.6
2020/03/17 00:06:27.000       -13.9016         7.0738         0.2228   1   9   0.0051   0.0057   0.0098   0.0016   0.0037   0.0015  -0.01   22.6
2020/03/17 00:06:27.200       -13.9021         7.0726         0.2236   1   9   0.0051   0.0057   0.0100   0.0018   0.0037   0.0019  -0.81   22.6
2020/03/17 00:06:27.400       -13.8998         7.0736         0.2225   1   9   0.0050   0.0057   0.0100   0.0020   0.0037   0.0015  -0.61   22.6
2020/03/17 00:06:27.600       -13.9019         7.0720         0.2237   1   9   0.0051   0.0056   0.0099   0.0019   0.0038   0.0014  -0.41   22.6
2020/03/17 00:06:27.800       -13.9013         7.0730         0.2252   1   9   0.0050   0.0057   0.0100   0.0017   0.0036   0.0019  -0.21   22.6
2020/03/17 00:06:28.000       -13.9015         7.0723         0.2228   1   9   0.0052   0.0058   0.0099   0.0017   0.0037   0.0020  -0.01   22.6
2020/03/17 00:06:28.200       -13.9024         7.0741         0.2231   1   9   0.0049   0.0057   0.0100   0.0019   0.0036   0.0016  -0.81   22.6
2020/03/17 00:06:28.400       -13.9013         7.0740         0.2250   1   9   0.0052   0.0056   0.0099   0.0019   0.0037   0.0017  -0.61   22.6
2020/03/17 00:06:28.600       -13.9009         7.0737         0.2218   1   9   0.0050   0.0057   0.0099   0.0019   0.0037   0.0014  -0.41   22.6
2020/03/17 00:06:28.800       -13.9013         7.0732         0.2204   1   9   0.0048   0.0057   0.0099   0.0019   0.0037   0.0013  -0.21   22.6
2020/03/17 00:06:29.000       -13.9004         7.0719         0.2214   1   9   0.0051   0.0056   0.0099   0.0017   0.0037   0.0017  -0.01   22.6
2020/03/17 00:06:29.200       -13.9011         7.0725         0.2205   1   9   0.0052   0.0056   0.0100   0.0016   0.0038   0.0018  -0.81   22.6
2020/03/17 00:06:29.400       -13.9030         7.0722         0.2220   1   9   0.0051   0.0056   0.0099   0.0013   0.0037   0.0020  -0.61   22.6
2020/03/17 00:06:29.600       -13.9020         7.0732         0.2223   1   9   0.0051   0.0055   0.0099   0.0016   0.0037   0.0018  -0.41   22.6
2020/03/17 00:06:29.800       -13.9030         7.0732         0.2224   1   9   0.0052   0.0056   0.0100   0.0016   0.0036   0.0013  -0.21   22.6
2020/03/17 00:06:30.000       -13.9036         7.0745         0.2222   1   9   0.0051   0.0057   0.0099   0.0019   0.0037   0.0015  -0.01   22.6
2020/03/17 00:06:30.200       -13.9028         7.0741         0.2229   1   9   0.0051   0.0056   0.0100   0.0019   0.0037   0.0018  -0.81   22.6
2020/03/17 00:06:30.400       -13.9017         7.0746         0.2225   1   9   0.0049   0.0056   0.0099   0.0023   0.0037   0.0012  -0.61   22.6
2020/03/17 00:06:30.600       -13.9019         7.0740         0.2243   1   9   0.0051   0.0058   0.0099   0.0015   0.0037   0.0017  -0.41   22.6
2020/03/17 00:06:30.800       -13.9017         7.0720         0.2226   1   9   0.0051   0.0055   0.0099   0.0019   0.0037   0.0013  -0.21   22.6
2020/03/17 00:06:31.000       -13.9009         7.0717         0.2249   1   9   0.0049   0.0055   0.0098   0.0016   0.0037   0.0012  -0.01   22.6
2020/03/17 00:06:31.200       -13.9025         7.0727         0.2228   1   9   0.0050   0.0055   0.0099   0.0020   0.0037   0.0015  -0.81   22.6
2020/03/17 00:06:31.400       -13.9015         7.0724         0.2201   1   9   0.0052   0.0057   0.0099   0.0018   0.0038   0.0016  -0.61   22.6
2020/03/17 00:06:31.600       -13.9005         7.0715         0.2235   1   9   0.0052   0.0058   0.0099   0.0015   0.0037   0.0016  -0.41   22.6
2020/03/17 00:06:31.800       -13.9008         7.0725         0.2211   1   9   0.0050   0.0056   0.0100   0.0017   0.0038   0.0014  -0.21   22.6
2020/03/17 00:06:32.000       -13.9026         7.0731         0.2221   1   9   0.0051   0.0057   0.0099   0.0016   0.0037   0.0019  -0.01   22.6
2020/03/17 00:06:32.200       -13.8999         7.0739         0.2223   1   9   0.0050   0.0057   0.0099   0.0018   0.0037   0.0014  -0.81   22.6
2020/03/17 00:06:32.400       -13.9021         7.0739         0.2245   1   9   0.0051   0.0056   0.0099   0.0019   0.0037   0.0016  -0.61   22.6
2020/03/17 00:06:32.600       -13.9013         7.0731         0.2223   1   9   0.0051   0.0057   0.0099   0.0019   0.0037   0.0013  -0.41   22.6
2020/03/17 00:06:32.800       -13.9012         7.0744         0.2233   1   9   0.0052   0.0057   0.0099   0.0017   0.0036   0.0016  -0.21   22.6
2020/03/17 00:06:33.000       -13.9021         7.0735         0.2242   1   9   0.0052   0.0056   0.0099   0.0018   0.0035   0.0016  -0.01   22.6
2020/03/17 00:06:33.200       -13.9024         7.0732         0.2246   1   9   0.0050   0.0057   0.0100   0.0017   0.0037   0.0017  -0.81   22.6
2020/03/17 00:06:33.400       -13.9003         7.0744         0.2259   1   9   0.0051   0.0056   0.0099   0.0019   0.0037   0.0018  -0.61   22.6
2020/03/17 00:06:33.600       -13.9021         7.0735         0.2260   1   9   0.0050   0.0059   0.0098   0.0018   0.0039   0.0014  -0.41   22.6
2020/03/17 00:06:33.800       -13.9015         7.0739         0.2247   1   9   0.0050   0.0056   0.0099   0.0018   0.0037   0.0013  -0.21   22.6
2020/03/17 00:06:34.000       -13.9024         7.0729         0.2216   1   9   0.0050   0.0056   0.0099   0.0012   0.0038   0.0018  -0.01   22.6
2020/03/17 00:06:34.200       -13.9015         7.0728         0.2241   1   9   0.0049   0.0057   0.0100   0.0017   0.0038   0.0016  -0.81   22.6
2020/03/17 00:06:34.400       -13.8999         7.0726         0.2265   1   9   0.0052   0.0058   0.0099   0.0017   0.0037   0.0019  -0.61   22.6
2020/03/17 00:06:34.600       -13.9012         7.0733         0.2265   1   9   0.0051   0.0058   0.0099   0.0018   0.0037   0.0015  -0.41   22.6
2020/03/17 00:06:34.800       -13.9019         7.0747         0.2237   1   9   0.0051   0.0057   0.0099   0.0016   0.0039   0.0016  -0.21   22.6
2020/03/17 00:06:35.000       -13.9026         7.0742         0.2237   1   9   0.0049   0.0056   0.0098   0.0018   0.0037   0.0017  -0.01   22.6
2020/03/17 00:06:35.200       -13.9031         7.0732         0.2230   1   9   0.0050   0.0056   0.0100   0.0018   0.0036   0.0015  -0.81   22.6
2020/03/17 00:06:35.400       -13.9027         7.0737         0.2240   1   9   0.0051   0.0056   0.0099   0.0017   0.0037   0.0017  -0.61   22.5
2020/03/17 00:06:35.600       -13.9008         7.0733         0.2231   1   9   0.0053   0.0058   0.0099   0.0019   0.0037   0.0017  -0.41   22.5
2020/03/17 00:06:35.800       -13.9019         7.0730         0.2237   1   9   0.0051   0.0057   0.0100   0.0021   0.0037   0.0016  -0.21   22.5
2020/03/17 00:06:36.000       -13.9015         7.0722         0.2214   1   9   0.0051   0.0056   0.0098   0.0012   0.0037   0.0017  -0.01   22.5
2020/03/17 00:06:36.200       -13.9025         7.0726         0.2220   1   9   0.0051   0.0056   0.0099   0.0019   0.0037   0.0017  -0.81   22.5
2020/03/17 00:06:36.400       -13.9028         7.0716         0.2251   1   9   0.0050   0.0056   0.0099   0.0015   0.0037   0.0016  -0.61   22.5
2020/03/17 00:06:36.600       -13.9027         7.0729         0.2255   1   9   0.0050   0.0057   0.0099   0.0018   0.0036   0.0014  -0.41   22.5
2020/03/17 00:06:36.800       -13.9010         7.0741         0.2231   1   9   0.0050   0.0058   0.0100   0.0019   0.0035   0.0014  -0.21   22.5
2020/03/17 00:06:37.000       -13.9024         7.0724         0.2205   1   9   0.0049   0.0056   0.0099   0.0018   0.0038   0.0018  -0.01   22.5
2020/03/17 00:06:37.200       -13.9018         7.0732         0.2221   1   9   0.0051   0.0058   0.0100   0.0015   0.0038   0.0017  -0.81   22.5
2020/03/17 00:06:37.400       -13.9025         7.0734         0.2210   1   9   0.0052   0.0056   0.0099   0.0017   0.0037   0.0019  -0.61   22.5
2020/03/17 00:06:37.600       -13.9016         7.0733         0.2201   1   9   0.0049   0.0056   0.0099   0.0016   0.0036   0.0013  -0.41   22.6
2020/03/17 00:06:37.800       -13.9021         7.0747         0.2214   1   9   0.0052   0.0056   0.0100   0.0021   0.0036   0.0014  -0.21   22.6
2020/03/17 00:06:38.000       -13.9020         7.0736         0.2212   1   9   0.0051   0.0056   0.0099   0.0018   0.0036   0.0016  -0.01   22.6
2020/03/17 00:06:38.200       -13.9014         7.0724         0.2183   1   9   0.0053   0.0058   0.0100   0.0018   0.0038   0.0015  -0.81   22.6
2020/03/17 00:06:38.400       -13.9025         7.0733         0.2183   1   9   0.0050   0.0057   0.0099   0.0020   0.0037   0.0015  -0.61   22.6
2020/03/17 00:06:38.600       -13.9012         7.0727         0.2180   1   9   0.0052   0.0056   0.0099   0.0015   0.0035   0.0017  -0.41   22.6
2020/03/17 00:06:38.800       -13.8997         7.0726         0.2221   1   9   0.0050   0.0056   0.0100   0.0017   0.0036   0.0014  -0.21   22.6
2020/03/17 00:06:39.000       -13.9005         7.0723         0.2214   1   9   0.0052   0.0057   0.0098   0.0018   0.0036   0.0016  -0.01   22.6
2020/03/17 00:06:39.200       -13.9022         7.0734         0.2214   1   9   0.0051   0.0057   0.0099   0.0018   0.0037   0.0015  -0.81   22.6
2020/03/17 00:06:39.400       -13.9028         7.0729         0.2208   1   9   0.0051   0.0056   0.0099   0.0019   0.0038   0.0017  -0.61   22.6
2020/03/17 00:06:39.600       -13.9024         7.0727         0.2183   1   9   0.0051   0.0058   0.0099   0.0016   0.0037   0.0015  -0.41   22.6
2020/03/17 00:06:39.800       -13.9036         7.0730         0.2189   1   9   0.0050   0.0056   0.0099   0.0020   0.0037   0.0016  -0.21   22.6
2020/03/17 00:06:40.000       -13.9020         7.0728         0.2241   1   9   0.0053   0.0057   0.0098   0.0016   0.0036   0.0018  -0.01   22.6
2020/03/17 00:06:40.200       -13.9035         7.0742         0.2198   1   9   0.0051   0.0056   0.0099   0.0021   0.0037   0.0015  -0.81   22.6
2020/03/17 00:06:40.400       -13.9037         7.0732         0.2201   1   9   0.0048   0.0056   0.0099   0.0015   0.0037   0.0017  -0.61   22.6
2020/03/17 00:06:40.600       -13.9040         7.0723         0.2192   1   9   0.0052   0.0057   0.0099   0.0018   0.0037   0.0017  -0.41   22.6
2020/03/17 00:06:40.800       -13.9025         7.0731         0.2185   1   9   0.0051   0.0056   0.0099   0.0018   0.0038   0.0014  -0.21   22.6
2020/03/17 00:06:41.000       -13.9034         7.0720         0.2197   1   9   0.0047   0.0055   0.0099   0.0023   0.0037   0.0014  -0.01   22.6
2020/03/17 00:06:41.200       -13.9033         7.0720         0.2202   1   9   0.0050   0.0056   0.0099   0.0016   0.0038   0.0015  -0.81   22.6
2020/03/17 00:06:41.400       -13.9011         7.0723         0.2187   1   9   0.0053   0.0056   0.0099   0.0016   0.0036   0.0019  -0.61   22.6
2020/03/17 00:06:41.600       -13.9030         7.0733         0.2221   1   9   0.0049   0.0056   0.0099   0.0018   0.0037   0.0015  -0.41   22.6
2020/03/17 00:06:41.800       -13.9007         7.0716         0.2211   1   9   0.0052   0.0057   0.0099   0.0016   0.0038   0.0019  -0.21   22.6
2020/03/17 00:06:42.000       -13.8998         7.0722         0.2221   1   9   0.0050   0.0055   0.0098   0.0018   0.0037   0.0017  -0.01   22.6
2020/03/17 00:06:42.200       -13.9010         7.0723         0.2223   1   9   0.0052   0.0058   0.0099   0.0017   0.0037   0.0017  -0.81   22.6
2020/03/17 00:06:42.400       -13.9017         7.0732         0.2228   1   9   0.0050   0.0057   0.0099   0.0018   0.0038   0.0018  -0.61   22.6
2020/03/17 00:06:42.600       -13.9008         7.0727         0.2211   1   9   0.0049   0.0056   0.0099   0.0020   0.0035   0.0015  -0.41   22.6
2020/03/17 00:06:42.800       -13.9009         7.0730         0.2226   1   9   0.0049   0.0057   0.0099   0.0019   0.0036   0.0017  -0.21   22.6
2020/03/17 00:06:43.000       -13.9001         7.0719         0.2212   1   9   0.0050   0.0057   0.0098   0.0014   0.0036   0.0016  -0.01   22.6
2020/03/17 00:06:43.200       -13.9020         7.0731         0.2201   1   9   0.0051   0.0056   0.0100   0.0018   0.0036   0.0017  -0.81   22.6
2020/03/17 00:06:43.400       -13.9017         7.0721         0.2184   1   9   0.0052   0.0057   0.0099   0.0018   0.0037   0.0016  -0.61   22.6
2020/03/17 00:06:43.600       -13.9004         7.0723         0.2202   1   9   0.0050   0.0056   0.0099   0.0020   0.0038   0.0016  -0.41   22.6
2020/03/17 00:06:43.800       -13.9005         7.0723         0.2213   1   9   0.0054   0.0057   0.0099   0.0015   0.0038   0.0019  -0.21   22.6
2020/03/17 00:06:44.000       -13.9002         7.0733         0.2225   1   9   0.0051   0.0056   0.0098   0.0018   0.0037   0.0018  -0.01   22.6
2020/03/17 00:06:44.200       -13.9009         7.0722         0.2212   1   9   0.0051   0.0057   0.0099   0.0020   0.0037   0.0016  -0.81   22.6
2020/03/17 00:06:44.400       -13.8992         7.0711         0.2215   1   9   0.0050   0.0057   0.0099   0.0020   0.0038   0.0012  -0.61   22.6
2020/03/17 00:06:44.600       -13.8994         7.0718         0.2189   1   9   0.0052   0.0056   0.0098   0.0016   0.0037   0.0015  -0.41   22.6
2020/03/17 00:06:44.800       -13.8994         7.0725         0.2217   1   9   0.0050   0.0056   0.0099   0.0019   0.0038   0.0016  -0.21   22.6
2020/03/17 00:06:45.000       -13.9008         7.0717         0.2207   1   9   0.0051   0.0056   0.0098   0.0015   0.0038   0.0015  -0.01   22.6
2020/03/17 00:06:45.200       -13.9001         7.0725         0.2195   1   9   0.0053   0.0056   0.0099   0.0012   0.0037   0.0017  -0.81   22.6
2020/03/17 00:06:45.400       -13.9000         7.0730         0.2222   1   9   0.0050   0.0056   0.0099   0.0017   0.0037   0.0016  -0.61   22.6
2020/03/17 00:06:45.600       -13.8998         7.0717         0.2254   1   9   0.0052   0.0055   0.0099   0.0017   0.0037   0.0015  -0.41   22.6
2020/03/17 00:06:45.800       -13.8997         7.0727         0.2244   1   9   0.0052   0.0056   0.0099   0.0015   0.0037   0.0016  -0.21   22.6
2020/03/17 00:06:46.000       -13.9015         7.0728         0.2230   1   9   0.0053   0.0056   0.0098   0.0014   0.0036   0.0018  -0.01   22.5
2020/03/17 00:06:46.200       -13.8998         7.0718         0.2206   1   9   0.0050   0.0059   0.0099   0.0018   0.0036   0.0018  -0.81   22.5
2020/03/17 00:06:46.400       -13.9001         7.0723         0.2226   1   9   0.0049   0.0056   0.0099   0.0017   0.0038   0.0016  -0.61   22.5
2020/03/17 00:06:46.600       -13.9004         7.0723         0.2233   1   9   0.0050   0.0056   0.0099   0.0019   0.0037   0.0015  -0.41   22.5
2020/03/17 00:06:46.800       -13.8997         7.0720         0.2265   1   9   0.0052   0.0057   0.0099   0.0019   0.0036   0.0017  -0.21   22.5
2020/03/17 00:06:47.000       -13.9005         7.0730         0.2265   1   9   0.0050   0.0056   0.0099   0.0018   0.0035   0.0014  -0.01   22.5
2020/03/17 00:06:47.200       -13.8999         7.0719         0.2254   1   9   0.0051   0.0057   0.0099   0.0017   0.0038   0.0013  -0.81   22.5
2020/03/17 00:06:47.400       -13.8999         7.0718         0.2255   1   9   0.0050   0.0055   0.0099   0.0013   0.0036   0.0018  -0.61   22.4
2020/03/17 00:06:47.600       -13.9006         7.0721         0.2238   1   9   0.0051   0.0058   0.0099   0.0019   0.0036   0.0014  -0.41   22.4
2020/03/17 00:06:47.800       -13.9000         7.0720         0.2258   1   9   0.0051   0.0057   0.0100   0.0021   0.0037   0.0011  -0.21   22.4
2020/03/17 00:06:48.000       -13.9002         7.0724         0.2262   1   9   0.0049   0.0056   0.0099   0.0022   0.0036   0.0011  -0.01   22.4
2020/03/17 00:06:48.200       -13.9000         7.0737         0.2250   1   9   0.0049   0.0055   0.0099   0.0021   0.0036   0.0016  -0.81   22.4
2020/03/17 00:06:48.400       -13.8993         7.0724         0.2239   1   9   0.0052   0.0057   0.0099   0.0018   0.0037   0.0018  -0.61   22.3
2020/03/17 00:06:48.600       -13.8999         7.0720         0.2229   1   9   0.0051   0.0057   0.0099   0.0018   0.0037   0.0015  -0.41   22.3
2020/03/17 00:06:48.800       -13.8994         7.0727         0.2210   1   9   0.0050   0.0057   0.0099   0.0018   0.0036   0.0017  -0.21   22.3
2020/03/17 00:06:49.000       -13.8981         7.0712         0.2215   1   9   0.0050   0.0055   0.0099   0.0020   0.0035   0.0011  -0.01   22.3
2020/03/17 00:06:49.200       -13.8992         7.0730         0.2213   1   9   0.0050   0.0055   0.0100   0.0018   0.0038   0.0017  -0.81   22.3
2020/03/17 00:06:49.400       -13.8984         7.0726         0.2209   1   9   0.0051   0.0057   0.0099   0.0016   0.0037   0.0019  -0.61   22.3
2020/03/17 00:06:49.600       -13.8992         7.0723         0.2217   1   9   0.0051   0.0057   0.0099   0.0016   0.0036   0.0016  -0.41   22.2
2020/03/17 00:06:49.800       -13.8977         7.0740         0.2216   1   9   0.0051   0.0058   0.0099   0.0021   0.0037   0.0017  -0.21   22.2
2020/03/17 00:06:50.000       -13.8992         7.0725         0.2229   1   9   0.0049   0.0057   0.0098   0.0018   0.0037   0.0014  -0.01   22.2
2020/03/17 00:06:50.200       -13.8981         7.0725         0.2239   1   9   0.0052   0.0058   0.0100   0.0018   0.0036   0.0018  -0.81   22.2
2020/03/17 00:06:50.400       -13.8980         7.0730         0.2219   1   9   0.0051   0.0057   0.0099   0.0018   0.0036   0.0016  -0.61   22.2
2020/03/17 00:06:50.600       -13.8978         7.0721         0.2219   1   9   0.0049   0.0056   0.0099   0.0018   0.0037   0.0016  -0.41   22.2
2020/03/17 00:06:50.800       -13.8980         7.0736         0.2237   1   9   0.0050   0.0057   0.0099   0.0019   0.0037   0.0015  -0.21   22.1
2020/03/17 00:06:51.000       -13.8980         7.0742         0.2246   1   9   0.0052   0.0058   0.0098   0.0017   0.0037   0.0019  -0.01   22.1
2020/03/17 00:06:51.200       -13.8969         7.0736         0.2246   1   9   0.0050   0.0057   0.0100   0.0018   0.0036   0.0015  -0.81   22.1
2020/03/17 00:06:51.400       -13.8985         7.0730         0.2228   1   9   0.0048   0.0055   0.0099   0.0017   0.0036   0.0015  -0.61   22.1
2020/03/17 00:06:51.600       -13.8996         7.0737         0.2249   1   9   0.0051   0.0057   0.0099   0.0019   0.0037   0.0016  -0.41   22.1
2020/03/17 00:06:51.800       -13.8984         7.0729         0.2240   1   9   0.0052   0.0057   0.0099   0.0015   0.0037   0.0016  -0.21   22.1
2020/03/17 00:06:52.000       -13.8998         7.0743         0.2201   1   9   0.0051   0.0057   0.0098   0.0015   0.0036   0.0018  -0.01   22.0
2020/03/17 00:06:52.200       -13.9001         7.0735         0.2241   1   9   0.0050   0.0057   0.0099   0.0018   0.0037   0.0017  -0.81   22.0
2020/03/17 00:06:52.400       -13.8989         7.0743         0.2219   1   9   0.0052   0.0057   0.0099   0.0014   0.0037   0.0018  -0.61   22.0
2020/03/17 00:06:52.600       -13.9000         7.0739         0.2220   1   9   0.0052   0.0056   0.0099   0.0020   0.0035   0.0018  -0.41   22.0
2020/03/17 00:06:52.800       -13.8992         7.0730         0.2223   1   9   0.0050   0.0056   0.0100   0.0015   0.0036   0.0017  -0.21   22.0
2020/03/17 00:06:53.000       -13.8978         7.0731         0.2238   1   9   0.0049   0.0057   0.0099   0.0023   0.0036   0.0013  -0.01   21.9
2020/03/17 00:06:53.200       -13.9001         7.0750         0.2227   1   9   0.0052   0.0056   0.0099   0.0018   0.0036   0.0016  -0.81   21.9
2020/03/17 00:06:53.400       -13.8977         7.0743         0.2221   1   9   0.0046   0.0056   0.0099   0.0020   0.0036   0.0012  -0.61   21.9
2020/03/17 00:06:53.600       -13.8992         7.0723         0.2251   1   9   0.0051   0.0057   0.0099   0.0019   0.0036   0.0016  -0.41   21.9
2020/03/17 00:06:53.800       -13.9001         7.0738         0.2234   1   9   0.0049   0.0057   0.0100   0.0022   0.0036   0.0016  -0.21   21.9
2020/03/17 00:06:54.000       -13.8983         7.0721         0.2250   1   9   0.0051   0.0057   0.0098   0.0016   0.0036   0.0019  -0.01   21.9
2020/03/17 00:06:54.200       -13.8982         7.0755         0.2253   1   9   0.0051   0.0056   0.0099   0.0020   0.0036   0.0016  -0.81   21.8
2020/03/17 00:06:54.400       -13.9005         7.0736         0.2258   1   9   0.0050   0.0056   0.0099   0.0020   0.0036   0.0016  -0.61   21.8
2020/03/17 00:06:54.600       -13.8987         7.0737         0.2245   1   9   0.0051   0.0057   0.0099   0.0019   0.0037   0.0017  -0.41   21.8
2020/03/17 00:06:54.800       -13.9002         7.0740         0.2241   1   9   0.0050   0.0055   0.0099   0.0017   0.0036   0.0012  -0.21   21.8
2020/03/17 00:06:55.000       -13.8991         7.0736         0.2228   1   9   0.0051   0.0055   0.0098   0.0016   0.0037   0.0016  -0.01   21.7
2020/03/17 00:06:55.200       -13.8999         7.0737         0.2215   1   9   0.0052   0.0058   0.0099   0.0018   0.0037   0.0015  -0.81   21.7
2020/03/17 00:06:55.400       -13.8993         7.0752         0.2252   1   9   0.0051   0.0057   0.0099   0.0016   0.0036   0.0018  -0.61   21.7
2020/03/17 00:06:55.600       -13.8975         7.0739         0.2223   1   9   0.0051   0.0057   0.0099   0.0022   0.0037   0.0013  -0.41   21.7
2020/03/17 00:06:55.800       -13.8980         7.0728         0.2222   1   9   0.0051   0.0058   0.0099   0.0018   0.0037   0.0015  -0.21   21.7
2020/03/17 00:06:56.000       -13.8983         7.0738         0.2259   1   9   0.0050   0.0057   0.0098   0.0017   0.0036   0.0014  -0.01   21.7
2020/03/17 00:06:56.200       -13.8988         7.0741         0.2244   1   9   0.0052   0.0057   0.0099   0.0015   0.0036   0.0013  -0.81   21.7
2020/03/17 00:06:56.400       -13.8981         7.0728         0.2251   1   9   0.0050   0.0055   0.0100   0.0019   0.0037   0.0013  -0.61   21.6
2020/03/17 00:06:56.600       -13.8979         7.0744         0.2239   1   9   0.0049   0.0056   0.0099   0.0018   0.0036   0.0016  -0.41   21.6
2020/03/17 00:06:56.800       -13.8989         7.0734         0.2246   1   9   0.0049   0.0057   0.0100   0.0019   0.0037   0.0014  -0.21   21.6
2020/03/17 00:06:57.000       -13.8985         7.0742         0.2229   1   9   0.0050   0.0056   0.0098   0.0019   0.0036   0.0016  -0.01   21.6
2020/03/17 00:06:57.200       -13.8974         7.0745         0.2243   1   9   0.0052   0.0057   0.0099   0.0018   0.0037   0.0018  -0.81   21.6
2020/03/17 00:06:57.400       -13.8993         7.0728         0.2225   1   9   0.0051   0.0057   0.0098   0.0019   0.0036   0.0015  -0.61   21.5
2020/03/17 00:06:57.600       -13.8980         7.0741         0.2264   1   9   0.0050   0.0056   0.0099   0.0019   0.0035   0.0014  -0.41   21.5
2020/03/17 00:06:57.800       -13.8984         7.0731         0.2270   1   9   0.0050   0.0056   0.0100   0.0019   0.0037   0.0015  -0.21   21.5
2020/03/17 00:06:58.000       -13.8983         7.0742         0.2239   1   9   0.0051   0.0056   0.0098   0.0018   0.0036   0.0016  -0.01   21.5
2020/03/17 00:06:58.200       -13.8990         7.0726         0.2269   1   9   0.0050   0.0056   0.0099   0.0017   0.0037   0.0016  -0.81   21.4
2020/03/17 00:06:58.400       -13.8994         7.0732         0.2231   1   9   0.0051   0.0056   0.0099   0.0018   0.0036   0.0016  -0.61   21.4
2020/03/17 00:06:58.600       -13.8975         7.0749         0.2255   1   9   0.0049   0.0056   0.0098   0.0016   0.0037   0.0017  -0.41   21.4
2020/03/17 00:06:58.800       -13.8976         7.0744         0.2239   1   9   0.0050   0.0057   0.0099   0.0018   0.0036   0.0017  -0.21   21.4
2020/03/17 00:06:59.000       -13.9000         7.0737         0.2241   1   9   0.0051   0.0055   0.0098   0.0015   0.0037   0.0015  -0.01   21.4
2020/03/17 00:06:59.200       -13.8972         7.0732         0.2268   1   9   0.0053   0.0057   0.0100   0.0018   0.0036   0.0018  -0.81   21.3
2020/03/17 00:06:59.400       -13.8983         7.0744         0.2266   1   9   0.0052   0.0058   0.0099   0.0014   0.0037   0.0016  -0.61   21.3
2020/03/17 00:06:59.600       -13.8980         7.0745         0.2285   1   9   0.0051   0.0056   0.0099   0.0013   0.0036   0.0018  -0.41   21.3
2020/03/17 00:06:59.800       -13.8978         7.0742         0.2274   1   9   0.0051   0.0056   0.0099   0.0019   0.0036   0.0016  -0.21   21.3
2020/03/17 00:07:00.000       -13.8979         7.0739         0.2249   1   9   0.0050   0.0056   0.0098   0.0015   0.0036   0.0014  -0.01   21.2
2020/03/17 00:07:00.200       -13.8982         7.0741         0.2271   1   9   0.0052   0.0056   0.0099   0.0017   0.0036   0.0017  -0.81   21.2
2020/03/17 00:07:00.400       -13.8971         7.0743         0.2251   1   9   0.0051   0.0057   0.0098   0.0016   0.0037   0.0016  -0.61   21.2
2020/03/17 00:07:00.600       -13.8967         7.0750         0.2254   1   9   0.0051   0.0057   0.0099   0.0018   0.0036   0.0015  -0.41   21.2
2020/03/17 00:07:00.800       -13.8973         7.0750         0.2250   1   9   0.0053   0.0057   0.0099   0.0014   0.0035   0.0018  -0.21   21.1
2020/03/17 00:07:01.000       -13.8974         7.0758         0.2260   1   9   0.0050   0.0056   0.0098   0.0020   0.0036   0.0016  -0.01   21.1
2020/03/17 00:07:01.200       -13.8982         7.0740         0.2250   1   9   0.0051   0.0056   0.0100   0.0017   0.0036   0.0015  -0.81   21.1
2020/03/17 00:07:01.400       -13.8987         7.0751         0.2244   1   9   0.0051   0.0056   0.0099   0.0015   0.0037   0.0018  -0.61   21.1
2020/03/17 00:07:01.600       -13.8972         7.0751         0.2243   1   9   0.0052   0.0057   0.0098   0.0016   0.0037   0.0016  -0.41   21.0
2020/03/17 00:07:01.800       -13.8963         7.0745         0.2264   1   9   0.0051   0.0056   0.0099   0.0016   0.0037   0.0019  -0.21   21.0
2020/03/17 00:07:02.000       -13.8972         7.0747         0.2223   1   9   0.0051   0.0056   0.0098   0.0014   0.0036   0.0015  -0.01   21.0
2020/03/17 00:07:02.200       -13.8961         7.0746         0.2238   1   9   0.0049   0.0056   0.0099   0.0022   0.0037   0.0012  -0.81   21.0
2020/03/17 00:07:02.400       -13.8966         7.0739         0.2244   1   9   0.0050   0.0057   0.0099   0.0021   0.0037   0.0016  -0.61   20.9
2020/03/17 00:07:02.600       -13.8969         7.0744         0.2256   1   9   0.0050   0.0056   0.0099   0.0020   0.0035   0.0016  -0.41   20.9
2020/03/17 00:07:02.800       -13.8960         7.0754         0.2261   1   9   0.0051   0.0057   0.0099   0.0017   0.0035   0.0018  -0.21   20.9
2020/03/17 00:07:03.000       -13.8963         7.0750         0.2273   1   9   0.0050   0.0057   0.0098   0.0020   0.0038   0.0018  -0.01   20.9
2020/03/17 00:07:03.200       -13.8974         7.0752         0.2247   1   9   0.0049   0.0056   0.0099   0.0020   0.0037   0.0015  -0.81   20.9
2020/03/17 00:07:03.400       -13.8961         7.0751         0.2268   1   9   0.0052   0.0058   0.0099   0.0019   0.0038   0.0017  -0.61   20.8
2020/03/17 00:07:03.600       -13.8955         7.0736         0.2254   1   9   0.0051   0.0056   0.0099   0.0016   0.0035   0.0020  -0.41   20.8
2020/03/17 00:07:03.800       -13.8942         7.0747         0.2273   1   9   0.0052   0.0057   0.0099   0.0020   0.0037   0.0018  -0.21   20.8
2020/03/17 00:07:04.000       -13.8956         7.0744         0.2286   1   9   0.0050   0.0057   0.0098   0.0018   0.0037   0.0017  -0.01   20.8
2020/03/17 00:07:04.200       -13.8950         7.0737         0.2281   1   9   0.0052   0.0057   0.0099   0.0016   0.0036   0.0015  -0.81   20.7
2020/03/17 00:07:04.400       -13.8956         7.0743         0.2269   1   9   0.0051   0.0057   0.0098   0.0015   0.0037   0.0017  -0.61   20.7
2020/03/17 00:07:04.600       -13.8950         7.0738         0.2269   1   9   0.0049   0.0055   0.0099   0.0016   0.0036   0.0018  -0.41   20.7
2020/03/17 00:07:04.800       -13.8949         7.0736         0.2274   1   9   0.0053   0.0057   0.0100   0.0017   0.0037   0.0017  -0.21   20.6
2020/03/17 00:07:05.000       -13.8964         7.0733         0.2271   1   9   0.0051   0.0057   0.0098   0.0016   0.0037   0.0018  -0.01   20.6
2020/03/17 00:07:05.200       -13.8974         7.0752         0.2285   1   9   0.0053   0.0057   0.0100   0.0012   0.0035   0.0020  -0.81   20.6
2020/03/17 00:07:05.400       -13.8946         7.0749         0.2288   1   9   0.0053   0.0057   0.0099   0.0021   0.0037   0.0017  -0.61   20.6
2020/03/17 00:07:05.600       -13.8966         7.0752         0.2278   1   9   0.0051   0.0057   0.0099   0.0018   0.0037   0.0015  -0.41   20.5
2020/03/17 00:07:05.800       -13.8960         7.0764         0.2304   1   9   0.0051   0.0056   0.0099   0.0015   0.0036   0.0017  -0.21   20.5
2020/03/17 00:07:06.000       -13.8956         7.0761         0.2280   1   9   0.0049   0.0057   0.0098   0.0017   0.0037   0.0017  -0.01   20.5
2020/03/17 00:07:06.200       -13.8970         7.0742         0.2278   1   9   0.0052   0.0057   0.0099   0.0013   0.0037   0.0017  -0.81   20.4
2020/03/17 00:07:06.400       -13.8960         7.0741         0.2277   1   9   0.0050   0.0056   0.0099   0.0021   0.0036   0.0012  -0.61   20.4
2020/03/17 00:07:06.600       -13.8963         7.0735         0.2293   1   9   0.0050   0.0056   0.0099   0.0020   0.0037   0.0016  -0.41   20.4
2020/03/17 00:07:06.800       -13.8962         7.0728         0.2279   1   9   0.0051   0.0057   0.0099   0.0017   0.0036   0.0018  -0.21   20.3
2020/03/17 00:07:07.000       -13.8971         7.0723         0.2271   1   9   0.0050   0.0057   0.0099   0.0020   0.0036   0.0014  -0.01   20.3
2020/03/17 00:07:07.200       -13.8977         7.0726         0.2303   1   9   0.0050   0.0056   0.0099   0.0017   0.0036   0.0012  -0.81   20.3
2020/03/17 00:07:07.400       -13.8985         7.0723         0.2277   1   9   0.0052   0.0056   0.0098   0.0017   0.0036   0.0015  -0.61   20.3
2020/03/17 00:07:07.600       -13.8965         7.0724         0.2275   1   9   0.0049   0.0056   0.0098   0.0018   0.0037   0.0015  -0.41   20.2
2020/03/17 00:07:07.800       -13.8977         7.0726         0.2319   1   9   0.0052   0.0058   0.0099   0.0015   0.0037   0.0017  -0.21   20.2
2020/03/17 00:07:08.000       -13.8981         7.0742         0.2271   1   9   0.0052   0.0057   0.0099   0.0016   0.0035   0.0017  -0.01   20.2
2020/03/17 00:07:08.200       -13.8977         7.0740         0.2266   1   9   0.0052   0.0058   0.0099   0.0017   0.0037   0.0012  -0.81   20.1
2020/03/17 00:07:08.400       -13.8984         7.0731         0.2288   1   9   0.0051   0.0057   0.0099   0.0017   0.0036   0.0017  -0.61   20.1
2020/03/17 00:07:08.600       -13.8997         7.0731         0.2264   1   9   0.0048   0.0056   0.0098   0.0025   0.0036   0.0013  -0.41   20.1
2020/03/17 00:07:08.800       -13.8995         7.0740         0.2276   1   9   0.0052   0.0056   0.0099   0.0016   0.0035   0.0017  -0.21   20.1
2020/03/17 00:07:09.000       -13.8970         7.0739         0.2287   1   9   0.0051   0.0055   0.0098   0.0017   0.0036   0.0017  -0.01   20.0
2020/03/17 00:07:09.200       -13.8962         7.0739         0.2311   1   9   0.0051   0.0055   0.0100   0.0019   0.0036   0.0018  -0.81   20.0
2020/03/17 00:07:09.400       -13.8981         7.0733         0.2292   1   9   0.0049   0.0055   0.0099   0.0021   0.0037   0.0012  -0.61   20.0
2020/03/17 00:07:09.600       -13.8969         7.0735         0.2287   1   9   0.0050   0.0056   0.0099   0.0020   0.0036   0.0011  -0.41   19.9
2020/03/17 00:07:09.800       -13.8974         7.0739         0.2317   1   9   0.0052   0.0056   0.0099   0.0019   0.0036   0.0015  -0.21   19.9
2020/03/17 00:07:10.000       -13.8977         7.0738         0.2271   1   9   0.0055   0.0058   0.0098   0.0010   0.0037   0.0019  -0.01   19.9
2020/03/17 00:07:10.200       -13.8972         7.0730         0.2301   1   9   0.0052   0.0057   0.0099   0.0015   0.0037   0.0019  -0.81   19.8
2020/03/17 00:07:10.400       -13.8979         7.0731         0.2315   1   9   0.0052   0.0057   0.0098   0.0017   0.0037   0.0018  -0.61   19.8
2020/03/17 00:07:10.600       -13.8982         7.0722         0.2294   1   9   0.0051   0.0056   0.0099   0.0014   0.0036   0.0017  -0.41   19.8
2020/03/17 00:07:10.800       -13.8982         7.0723         0.2302   1   9   0.0051   0.0056   0.0099   0.0019   0.0037   0.0019  -0.21   19.7
2020/03/17 00:07:11.000       -13.8972         7.0725         0.2318   1   9   0.0051   0.0057   0.0098   0.0018   0.0036   0.0016  -0.01   19.7
2020/03/17 00:07:11.200       -13.8976         7.0722         0.2308   1   9   0.0051   0.0057   0.0099   0.0022   0.0038   0.0015  -0.81   19.7
2020/03/17 00:07:11.400       -13.8978         7.0727         0.2318   1   9   0.0051   0.0056   0.0099   0.0016   0.0037   0.0017  -0.61   19.6
2020/03/17 00:07:11.600       -13.8963         7.0734         0.2301   1   9   0.0050   0.0057   0.0099   0.0020   0.0036   0.0011  -0.41   19.6
2020/03/17 00:07:11.800       -13.8982         7.0724         0.2301   1   9   0.0049   0.0056   0.0099   0.0017   0.0038   0.0017  -0.21   19.6
2020/03/17 00:07:12.000       -13.8972         7.0730         0.2304   1   9   0.0053   0.0058   0.0098   0.0012   0.0036   0.0017  -0.01   19.6
2020/03/17 00:07:12.200       -13.8975         7.0721         0.2310   1   9   0.0049   0.0057   0.0100   0.0019   0.0037   0.0016  -0.81   19.5
2020/03/17 00:07:12.400       -13.8978         7.0725         0.2300   1   9   0.0051   0.0057   0.0099   0.0020   0.0036   0.0013  -0.61   19.5
2020/03/17 00:07:12.600       -13.8986         7.0738         0.2321   1   9   0.0051   0.0057   0.0099   0.0013   0.0037   0.0015  -0.41   19.5
2020/03/17 00:07:12.800       -13.8971         7.0726         0.2325   1   9   0.0049   0.0057   0.0099   0.0022   0.0036   0.0015  -0.21   19.4
2020/03/17 00:07:13.000       -13.8992         7.0733         0.2295   1   9   0.0051   0.0055   0.0098   0.0015   0.0036   0.0017  -0.01   19.4
2020/03/17 00:07:13.200       -13.8982         7.0742         0.2348   1   9   0.0051   0.0057   0.0099   0.0015   0.0036   0.0018  -0.81   19.4
2020/03/17 00:07:13.400       -13.8986         7.0723         0.2312   1   9   0.0052   0.0057   0.0098   0.0019   0.0035   0.0017  -0.61   19.3
2020/03/17 00:07:13.600       -13.8973         7.0728         0.2308   1   9   0.0050   0.0056   0.0098   0.0018   0.0036   0.0016  -0.41   19.3
2020/03/17 00:07:13.800       -13.8981         7.0719         0.2317   1   9   0.0050   0.0056   0.0099   0.0019   0.0037   0.0015  -0.21   19.3
2020/03/17 00:07:14.000       -13.8984         7.0716         0.2310   1   9   0.0051   0.0056   0.0098   0.0014   0.0036   0.0016  -0.01   19.3
2020/03/17 00:07:14.200       -13.8976         7.0710         0.2335   1   9   0.0052   0.0057   0.0099   0.0014   0.0036   0.0014  -0.81   19.2
2020/03/17 00:07:14.400       -13.8985         7.0713         0.2331   1   9   0.0050   0.0056   0.0098   0.0022   0.0037   0.0016  -0.61   19.2
2020/03/17 00:07:14.600       -13.8985         7.0718         0.2295   1   9   0.0051   0.0056   0.0099   0.0020   0.0036   0.0016  -0.41   19.2
2020/03/17 00:07:14.800       -13.8972         7.0731         0.2334   1   9   0.0051   0.0058   0.0099   0.0015   0.0036   0.0016  -0.21   19.1
2020/03/17 00:07:15.000       -13.8972         7.0718         0.2303   1   9   0.0051   0.0056   0.0098   0.0017   0.0036   0.0014  -0.01   19.1
2020/03/17 00:07:15.200       -13.8980         7.0726         0.2298   1   9   0.0051   0.0057   0.0100   0.0015   0.0036   0.0019  -0.81   19.1
2020/03/17 00:07:15.400       -13.8972         7.0725         0.2278   1   9   0.0051   0.0057   0.0099   0.0021   0.0034   0.0015  -0.61   19.1
2020/03/17 00:07:15.600       -13.8965         7.0721         0.2302   1   9   0.0052   0.0058   0.0099   0.0018   0.0037   0.0019  -0.41   19.0
2020/03/17 00:07:15.800       -13.8998         7.0716         0.2316   1   9   0.0052   0.0058   0.0099   0.0018   0.0036   0.0019  -0.21   19.0
2020/03/17 00:07:16.000       -13.8994         7.0711         0.2292   1   9   0.0048   0.0056   0.0098   0.0018   0.0036   0.0012  -0.01   19.0
2020/03/17 00:07:16.200       -13.8982         7.0727         0.2279   1   9   0.0050   0.0057   0.0099   0.0019   0.0037   0.0017  -0.81   19.0
2020/03/17 00:07:16.400       -13.8988         7.0734         0.2277   1   9   0.0051   0.0056   0.0099   0.0015   0.0035   0.0018  -0.61   19.0
2020/03/17 00:07:16.600       -13.8999         7.0718         0.2273   1   9   0.0050   0.0056   0.0099   0.0020   0.0036   0.0017  -0.41   18.9
2020/03/17 00:07:16.800       -13.8990         7.0725         0.2304   1   9   0.0052   0.0057   0.0099   0.0016   0.0037   0.0019  -0.21   18.9
2020/03/17 00:07:17.000       -13.9012         7.0720         0.2298   1   9   0.0051   0.0055   0.0098   0.0015   0.0037   0.0016  -0.01   18.9
2020/03/17 00:07:17.200       -13.8994         7.0715         0.2317   1   9   0.0050   0.0057   0.0099   0.0018   0.0036   0.0011  -0.81   18.9
2020/03/17 00:07:17.400       -13.9008         7.0705         0.2291   1   9   0.0053   0.0058   0.0099   0.0018   0.0037   0.0015  -0.61   18.8
2020/03/17 00:07:17.600       -13.9002         7.0697         0.2307   1   9   0.0050   0.0056   0.0098   0.0015   0.0038   0.0015  -0.41   18.8
2020/03/17 00:07:17.800       -13.9002         7.0709         0.2291   1   9   0.0051   0.0056   0.0099   0.0021   0.0037   0.0009  -0.21   18.8
2020/03/17 00:07:18.000       -13.8996         7.0714         0.2303   1   9   0.0051   0.0056   0.0098   0.0020   0.0037   0.0017  -0.01   18.8
2020/03/17 00:07:18.200       -13.8992         7.0697         0.2294   1   9   0.0050   0.0056   0.0099   0.0017   0.0037   0.0017  -0.81   18.7
2020/03/17 00:07:18.400       -13.9007         7.0685         0.2284   1   9   0.0051   0.0056   0.0099   0.0017   0.0036   0.0016  -0.61   18.7
2020/03/17 00:07:18.600       -13.8978         7.0697         0.2305   1   9   0.0051   0.0056   0.0098   0.0017   0.0037   0.0019  -0.41   18.7
2020/03/17 00:07:18.800       -13.8994         7.0695         0.2299   1   9   0.0051   0.0058   0.0099   0.0012   0.0034   0.0018  -0.21   18.7
2020/03/17 00:07:19.000       -13.8987         7.0700         0.2274   1   9   0.0050   0.0057   0.0098   0.0016   0.0036   0.0018  -0.01   18.7
2020/03/17 00:07:19.200       -13.8978         7.0707         0.2272   1   9   0.0051   0.0057   0.0100   0.0021   0.0035   0.0014  -0.81   18.7
2020/03/17 00:07:19.400       -13.8995         7.0709         0.2277   1   9   0.0052   0.0056   0.0099   0.0019   0.0036   0.0014  -0.61   18.6
2020/03/17 00:07:19.600       -13.8999         7.0705         0.2272   1   9   0.0051   0.0057   0.0098   0.0016   0.0036   0.0018  -0.41   18.6
2020/03/17 00:07:19.800       -13.9007         7.0704         0.2269   1   9   0.0052   0.0055   0.0099   0.0021   0.0037   0.0015  -0.21   18.6
2020/03/17 00:07:20.000       -13.9010         7.0707         0.2244   1   9   0.0050   0.0055   0.0098   0.0021   0.0035   0.0014  -0.01   18.6
2020/03/17 00:07:20.200       -13.9008         7.0720         0.2277   1   9   0.0051   0.0056   0.0100   0.0020   0.0035   0.0015  -0.81   18.6
2020/03/17 00:07:20.400       -13.9000         7.0714         0.2269   1   9   0.0052   0.0058   0.0099   0.0016   0.0036   0.0017  -0.61   18.6
2020/03/17 00:07:20.600       -13.9005         7.0716         0.2249   1   9   0.0051   0.0057   0.0099   0.0016   0.0036   0.0015  -0.41   18.6
2020/03/17 00:07:20.800       -13.9013         7.0707         0.2276   1   9   0.0052   0.0057   0.0099   0.0013   0.0035   0.0019  -0.21   18.5
2020/03/17 00:07:21.000       -13.9001         7.0711         0.2286   1   9   0.0049   0.0056   0.0099   0.0019   0.0036   0.0014  -0.01   18.5
2020/03/17 00:07:21.200       -13.8991         7.0714         0.2291   1   9   0.0049   0.0056   0.0099   0.0020   0.0037   0.0013  -0.81   18.5
2020/03/17 00:07:21.400       -13.8995         7.0722         0.2262   1   9   0.0049   0.0057   0.0099   0.0021   0.0035   0.0015  -0.61   18.5
2020/03/17 00:07:21.600       -13.8999         7.0713         0.2237   1   9   0.0050   0.0056   0.0099   0.0019   0.0037   0.0016  -0.41   18.5
2020/03/17 00:07:21.800       -13.9001         7.0709         0.2260   1   9   0.0051   0.0057   0.0099   0.0018   0.0036   0.0017  -0.21   18.5
2020/03/17 00:07:22.000       -13.9005         7.0708         0.2242   1   9   0.0050   0.0057   0.0098   0.0017   0.0035   0.0016  -0.01   18.5
2020/03/17 00:07:22.200       -13.9004         7.0700         0.2236   1   9   0.0050   0.0056   0.0099   0.0016   0.0036   0.0020  -0.81   18.5
2020/03/17 00:07:22.400       -13.9000         7.0716         0.2245   1   9   0.0052   0.0056   0.0098   0.0019   0.0037   0.0019  -0.61   18.5
2020/03/17 00:07:22.600       -13.8997         7.0712         0.2237   1   9   0.0049   0.0057   0.0098   0.0018   0.0038   0.0014  -0.41   18.5
2020/03/17 00:07:22.800       -13.9004         7.0705         0.2222   1   9   0.0051   0.0056   0.0099   0.0014   0.0036   0.0018  -0.21   18.4
2020/03/17 00:07:23.000       -13.8987         7.0720         0.2251   1   9   0.0049   0.0056   0.0098   0.0021   0.0037   0.0014  -0.01   18.4
2020/03/17 00:07:23.200       -13.9006         7.0725         0.2227   1   9   0.0051   0.0056   0.0099   0.0016   0.0037   0.0014  -0.81   18.4
2020/03/17 00:07:23.400       -13.9018         7.0720         0.2209   1   9   0.0051   0.0056   0.0099   0.0019   0.0036   0.0016  -0.61   18.4
2020/03/17 00:07:23.600       -13.9007         7.0713         0.2266   1   9   0.0051   0.0057   0.0098   0.0018   0.0036   0.0019  -0.41   18.4
2020/03/17 00:07:23.800       -13.9003         7.0726         0.2229   1   9   0.0050   0.0056   0.0099   0.0019   0.0037   0.0014  -0.21   18.4
2020/03/17 00:07:24.000       -13.9035         7.0707         0.2224   1   9   0.0052   0.0057   0.0098   0.0018   0.0035   0.0017  -0.01   18.4
2020/03/17 00:07:24.200       -13.9011         7.0720         0.2253   1   9   0.0052   0.0056   0.0099   0.0017   0.0036   0.0014  -0.81   18.4
2020/03/17 00:07:24.400       -13.9008         7.0718         0.2254   1   9   0.0049   0.0055   0.0098   0.0018   0.0036   0.0016  -0.61   18.4
2020/03/17 00:07:24.600       -13.9030         7.0703         0.2231   1   9   0.0053   0.0056   0.0099   0.0011   0.0037   0.0017  -0.41   18.4
2020/03/17 00:07:24.800       -13.9009         7.0708         0.2241   1   9   0.0051   0.0056   0.0099   0.0016   0.0036   0.0017  -0.21   18.4
2020/03/17 00:07:25.000       -13.9013         7.0705         0.2217   1   9   0.0053   0.0056   0.0098   0.0011   0.0036   0.0016  -0.01   18.4
2020/03/17 00:07:25.200       -13.9015         7.0720         0.2208   1   9   0.0051   0.0056   0.0099   0.0015   0.0036   0.0014  -0.81   18.4
2020/03/17 00:07:25.400       -13.9003         7.0704         0.2211   1   9   0.0051   0.0055   0.0098   0.0019   0.0035   0.0013  -0.61   18.4
2020/03/17 00:07:25.600       -13.9006         7.0708         0.2237   1   9   0.0050   0.0056   0.0098   0.0014   0.0036   0.0017  -0.41   18.4
2020/03/17 00:07:25.800       -13.9000         7.0712         0.2224   1   9   0.0051   0.0057   0.0099   0.0016   0.0036   0.0015  -0.21   18.4
2020/03/17 00:07:26.000       -13.9003         7.0704         0.2195   1   9   0.0049   0.0054   0.0098   0.0019   0.0037   0.0016  -0.01   18.4
2020/03/17 00:07:26.200       -13.9018         7.0697         0.2205   1   9   0.0051   0.0057   0.0099   0.0012   0.0037   0.0019  -0.81   18.4
2020/03/17 00:07:26.400       -13.9009         7.0715         0.2210   1   9   0.0053   0.0057   0.0099   0.0021   0.0036   0.0019  -0.61   18.4
2020/03/17 00:07:26.600       -13.9003         7.0698         0.2211   1   9   0.0049   0.0057   0.0099   0.0019   0.0035   0.0014  -0.41   18.4
2020/03/17 00:07:26.800       -13.9008         7.0716         0.2209   1   9   0.0049   0.0056   0.0099   0.0019   0.0036   0.0017  -0.21   18.4
2020/03/17 00:07:27.000       -13.9006         7.0706         0.2199   1   9   0.0049   0.0056   0.0098   0.0018   0.0037   0.0021  -0.01   18.4
2020/03/17 00:07:27.200       -13.9011         7.0704         0.2219   1   9   0.0051   0.0056   0.0100   0.0020   0.0036   0.0018  -0.81   18.4
2020/03/17 00:07:27.400       -13.9016         7.0714         0.2222   1   9   0.0052   0.0056   0.0098   0.0012   0.0037   0.0020  -0.61   18.4
2020/03/17 00:07:27.600       -13.9011         7.0724         0.2228   1   9   0.0051   0.0057   0.0099   0.0014   0.0036   0.0016  -0.41   18.4
2020/03/17 00:07:27.800       -13.9010         7.0712         0.2205   1   9   0.0049   0.0056   0.0099   0.0018   0.0036   0.0013  -0.21   18.4
2020/03/17 00:07:28.000       -13.9020         7.0709         0.2201   1   9   0.0050   0.0057   0.0098   0.0018   0.0036   0.0017  -0.01   18.4
2020/03/17 00:07:28.200       -13.9012         7.0717         0.2226   1   9   0.0051   0.0057   0.0100   0.0019   0.0037   0.0015  -0.81   18.4
2020/03/17 00:07:28.400       -13.9017         7.0711         0.2232   1   9   0.0048   0.0055   0.0099   0.0018   0.0037   0.0018  -0.61   18.4
2020/03/17 00:07:28.600       -13.9017         7.0713         0.2208   1   9   0.0052   0.0057   0.0098   0.0020   0.0037   0.0017  -0.41   18.4
2020/03/17 00:07:28.800       -13.9003         7.0702         0.2229   1   9   0.0051   0.0056   0.0099   0.0015   0.0035   0.0017  -0.21   18.4
2020/03/17 00:07:29.000       -13.9015         7.0710         0.2237   1   9   0.0050   0.0056   0.0098   0.0021   0.0036   0.0014  -0.01   18.4
2020/03/17 00:07:29.200       -13.9011         7.0704         0.2215   1   9   0.0052   0.0056   0.0099   0.0017   0.0036   0.0015  -0.81   18.4
2020/03/17 00:07:29.400       -13.9008         7.0707         0.2238   1   9   0.0050   0.0057   0.0098   0.0021   0.0037   0.0016  -0.61   18.4
2020/03/17 00:07:29.600       -13.9016         7.0710         0.2213   1   9   0.0049   0.0056   0.0098   0.0016   0.0036   0.0017  -0.41   18.4
2020/03/17 00:07:29.800       -13.9010         7.0711         0.2240   1   9   0.0050   0.0057   0.0099   0.0019   0.0038   0.0015  -0.21   18.4
2020/03/17 00:07:30.000       -13.9008         7.0710         0.2234   1   9   0.0050   0.0056   0.0098   0.0018   0.0035   0.0015  -0.01   18.4
2020/03/17 00:07:30.200       -13.9002         7.0710         0.2208   1   9   0.0050   0.0057   0.0099   0.0019   0.0037   0.0015  -0.81   18.4
2020/03/17 00:07:30.400       -13.9025         7.0711         0.2196   1   9   0.0051   0.0057   0.0099   0.0019   0.0037   0.0015  -0.61   18.4
2020/03/17 00:07:30.600       -13.9013         7.0702         0.2221   1   9   0.0051   0.0057   0.0099   0.0018   0.0036   0.0015  -0.41   18.4
2020/03/17 00:07:30.800       -13.9022         7.0711         0.2214   1   9   0.0051   0.0057   0.0099   0.0021   0.0037   0.0017  -0.21   18.4
2020/03/17 00:07:31.000       -13.9005         7.0710         0.2196   1   9   0.0052   0.0056   0.0098   0.0014   0.0036   0.0017  -0.01   18.4
2020/03/17 00:07:31.200       -13.9014         7.0699         0.2206   1   9   0.0052   0.0056   0.0099   0.0017   0.0037   0.0016  -0.81   18.4
2020/03/17 00:07:31.400       -13.9019         7.0704         0.2194   1   9   0.0053   0.0057   0.0098   0.0016   0.0037   0.0014  -0.61   18.4
2020/03/17 00:07:31.600       -13.9011         7.0693         0.2210   1   9   0.0051   0.0057   0.0099   0.0019   0.0035   0.0016  -0.41   18.4
2020/03/17 00:07:31.800       -13.9029         7.0687         0.2220   1   9   0.0051   0.0056   0.0099   0.0020   0.0036   0.0017  -0.21   18.4
2020/03/17 00:07:32.000       -13.9025         7.0700         0.2237   1   9   0.0049   0.0056   0.0098   0.0020   0.0037   0.0014  -0.01   18.4
2020/03/17 00:07:32.200       -13.9023         7.0694         0.2222   1   9   0.0051   0.0055   0.0099   0.0022   0.0036   0.0015  -0.81   18.4
2020/03/17 00:07:32.400       -13.9022         7.0703         0.2197   1   9   0.0051   0.0056   0.0099   0.0016   0.0036   0.0015  -0.61   18.4
2020/03/17 00:07:32.600       -13.9021         7.0688         0.2210   1   9   0.0050   0.0056   0.0099   0.0019   0.0035   0.0018  -0.41   18.4
2020/03/17 00:07:32.800       -13.9014         7.0696         0.2192   1   9   0.0052   0.0056   0.0099   0.0018   0.0037   0.0014  -0.21   18.4
2020/03/17 00:07:33.000       -13.9015         7.0678         0.2210   1   9   0.0048   0.0055   0.0098   0.0020   0.0036   0.0016  -0.01   18.4
2020/03/17 00:07:33.200       -13.9005         7.0695         0.2203   1   9   0.0049   0.0055   0.0099   0.0020   0.0035   0.0012  -0.81   18.4
2020/03/17 00:07:33.400       -13.9019         7.0711         0.2205   1   9   0.0048   0.0054   0.0099   0.0018   0.0036   0.0018  -0.61   18.4
2020/03/17 00:07:33.600       -13.9018         7.0685         0.2177   1   9   0.0051   0.0056   0.0099   0.0019   0.0036   0.0014  -0.41   18.4
2020/03/17 00:07:33.800       -13.9014         7.0694         0.2168   1   9   0.0051   0.0057   0.0099   0.0020   0.0037   0.0015  -0.21   18.4
2020/03/17 00:07:34.000       -13.9027         7.0690         0.2200   1   9   0.0053   0.0057   0.0098   0.0017   0.0036   0.0015  -0.01   18.4
2020/03/17 00:07:34.200       -13.9022         7.0691         0.2191   1   9   0.0051   0.0057   0.0099   0.0017   0.0037   0.0019  -0.81   18.4
2020/03/17 00:07:34.400       -13.9037         7.0686         0.2195   1   9   0.0051   0.0057   0.0099   0.0019   0.0036   0.0012  -0.61   18.4
2020/03/17 00:07:34.600       -13.9020         7.0686         0.2174   1   9   0.0049   0.0056   0.0099   0.0022   0.0036   0.0015  -0.41   18.4
2020/03/17 00:07:34.800       -13.9033         7.0676         0.2206   1   9   0.0050   0.0056   0.0099   0.0020   0.0035   0.0016  -0.21   18.4
2020/03/17 00:07:35.000       -13.9040         7.0656         0.2193   1   9   0.0049   0.0055   0.0098   0.0014   0.0035   0.0016  -0.01   18.4
2020/03/17 00:07:35.200       -13.9044         7.0675         0.2222   1   9   0.0051   0.0058   0.0099   0.0016   0.0035   0.0019  -0.81   18.4
2020/03/17 00:07:35.400       -13.9034         7.0669         0.2202   1   9   0.0051   0.0056   0.0099   0.0017   0.0036   0.0015  -0.61   18.4
2020/03/17 00:07:35.600       -13.9034         7.0669         0.2180   1   9   0.0050   0.0056   0.0099   0.0018   0.0036   0.0015  -0.41   18.4
2020/03/17 00:07:35.800       -13.9021         7.0664         0.2215   1   9   0.0051   0.0057   0.0099   0.0019   0.0036   0.0015  -0.21   18.4
2020/03/17 00:07:36.000       -13.9027         7.0674         0.2205   1   9   0.0053   0.0057   0.0098   0.0011   0.0035   0.0018  -0.01   18.4
2020/03/17 00:07:36.200       -13.9031         7.0672         0.2211   1   9   0.0053   0.0056   0.0099   0.0019   0.0035   0.0017  -0.81   18.4
2020/03/17 00:07:36.400       -13.9044         7.0666         0.2214   1   9   0.0050   0.0056   0.0099   0.0021   0.0038   0.0010  -0.61   18.4
2020/03/17 00:07:36.600       -13.9045         7.0658         0.2198   1   9   0.0050   0.0057   0.0098   0.0018   0.0036   0.0016  -0.41   18.4
2020/03/17 00:07:36.800       -13.9033         7.0680         0.2203   1   9   0.0053   0.0057   0.0099   0.0016   0.0036   0.0018  -0.21   18.4
2020/03/17 00:07:37.000       -13.9037         7.0680         0.2183   1   9   0.0051   0.0057   0.0098   0.0019   0.0036   0.0011  -0.01   18.4
2020/03/17 00:07:37.200       -13.9044         7.0674         0.2176   1   9   0.0051   0.0057   0.0099   0.0024   0.0037   0.0015  -0.81   18.4
2020/03/17 00:07:37.400       -13.9045         7.0667         0.2156   1   9   0.0053   0.0057   0.0099   0.0018   0.0036   0.0019  -0.61   18.4
2020/03/17 00:07:37.600       -13.9028         7.0664         0.2198   1   9   0.0052   0.0056   0.0098   0.0017   0.0035   0.0015  -0.41   18.4
2020/03/17 00:07:37.800       -13.9016         7.0665         0.2197   1   9   0.0050   0.0058   0.0099   0.0022   0.0035   0.0011  -0.21   18.4
2020/03/17 00:07:38.000       -13.9030         7.0666         0.2198   1   9   0.0052   0.0057   0.0098   0.0016   0.0036   0.0014  -0.01   18.4
2020/03/17 00:07:38.200       -13.9020         7.0666         0.2199   1   9   0.0051   0.0057   0.0099   0.0019   0.0036   0.0016  -0.81   18.4
2020/03/17 00:07:38.400       -13.9025         7.0658         0.2197   1   9   0.0050   0.0057   0.0099   0.0019   0.0037   0.0015  -0.61   18.4
2020/03/17 00:07:38.600       -13.9027         7.0657         0.2188   1   9   0.0048   0.0056   0.0099   0.0020   0.0036   0.0018  -0.41   18.5
2020/03/17 00:07:38.800       -13.9040         7.0669         0.2154   1   9   0.0052   0.0058   0.0099   0.0018   0.0036   0.0018  -0.21   18.5
2020/03/17 00:07:39.000       -13.9036         7.0671         0.2162   1   9   0.0051   0.0056   0.0098   0.0017   0.0035   0.0018  -0.01   18.5
2020/03/17 00:07:39.200       -13.9013         7.0666         0.2155   1   9   0.0051   0.0056   0.0099   0.0020   0.0037   0.0015  -0.81   18.5
2020/03/17 00:07:39.400       -13.9038         7.0662         0.2168   1   9   0.0050   0.0057   0.0099   0.0019   0.0035   0.0016  -0.61   18.5
2020/03/17 00:07:39.600       -13.9035         7.0656         0.2181   1   9   0.0050   0.0055   0.0098   0.0017   0.0036   0.0015  -0.41   18.5
2020/03/17 00:07:39.800       -13.9029         7.0661         0.2184   1   9   0.0051   0.0057   0.0099   0.0019   0.0036   0.0016  -0.21   18.5
2020/03/17 00:07:40.000       -13.9030         7.0667         0.2167   1   9   0.0049   0.0054   0.0098   0.0020   0.0037   0.0015  -0.01   18.5
2020/03/17 00:07:40.200       -13.9035         7.0657         0.2170   1   9   0.0051   0.0057   0.0099   0.0022   0.0037   0.0014  -0.81   18.5
2020/03/17 00:07:40.400       -13.9043         7.0666         0.2194   1   9   0.0049   0.0058   0.0099   0.0019   0.0036   0.0014  -0.61   18.5
2020/03/17 00:07:40.600       -13.9024         7.0663         0.2185   1   9   0.0050   0.0056   0.0099   0.0020   0.0036   0.0016  -0.41   18.5
2020/03/17 00:07:40.800       -13.9041         7.0655         0.2180   1   9   0.0052   0.0056   0.0099   0.0018   0.0036   0.0015  -0.21   18.5
2020/03/17 00:07:41.000       -13.9033         7.0655         0.2177   1   9   0.0051   0.0055   0.0098   0.0017   0.0036   0.0018  -0.01   18.6
2020/03/17 00:07:41.200       -13.9034         7.0651         0.2189   1   9   0.0050   0.0057   0.0100   0.0019   0.0035   0.0017  -0.81   18.6
2020/03/17 00:07:41.400       -13.9012         7.0666         0.2173   1   9   0.0050   0.0057   0.0099   0.0018   0.0036   0.0013  -0.61   18.6
2020/03/17 00:07:41.600       -13.9047         7.0661         0.2196   1   9   0.0051   0.0055   0.0099   0.0020   0.0036   0.0011  -0.41   18.6
2020/03/17 00:07:41.800       -13.9027         7.0673         0.2179   1   9   0.0052   0.0057   0.0099   0.0013   0.0034   0.0018  -0.21   18.6
2020/03/17 00:07:42.000       -13.9030         7.0656         0.2187   1   9   0.0051   0.0057   0.0098   0.0017   0.0036   0.0021  -0.01   18.6
2020/03/17 00:07:42.200       -13.9029         7.0668         0.2201   1   9   0.0053   0.0058   0.0099   0.0017   0.0035   0.0016  -0.81   18.6
2020/03/17 00:07:42.400       -13.9039         7.0663         0.2183   1   9   0.0051   0.0056   0.0099   0.0016   0.0036   0.0017  -0.61   18.6
2020/03/17 00:07:42.600       -13.9044         7.0666         0.2175   1   9   0.0051   0.0056   0.0098   0.0019   0.0037   0.0017  -0.41   18.6
2020/03/17 00:07:42.800       -13.9053         7.0666         0.2180   1   9   0.0052   0.0057   0.0100   0.0018   0.0035   0.0018  -0.21   18.6
2020/03/17 00:07:43.000       -13.9030         7.0668         0.2182   1   9   0.0051   0.0056   0.0098   0.0019   0.0037   0.0018  -0.01   18.6
2020/03/17 00:07:43.200       -13.9048         7.0669         0.2190   1   9   0.0052   0.0057   0.0099   0.0014   0.0036   0.0020  -0.81   18.6
2020/03/17 00:07:43.400       -13.9025         7.0665         0.2192   1   9   0.0051   0.0057   0.0098   0.0018   0.0036   0.0014  -0.61   18.6
2020/03/17 00:07:43.600       -13.9033         7.0687         0.2186   1   9   0.0050   0.0058   0.0098   0.0015   0.0036   0.0017  -0.41   18.6
2020/03/17 00:07:43.800       -13.9042         7.0673         0.2189   1   9   0.0051   0.0056   0.0100   0.0022   0.0034   0.0012  -0.21   18.6
2020/03/17 00:07:44.000       -13.9031         7.0679         0.2189   1   9   0.0050   0.0056   0.0098   0.0016   0.0035   0.0016  -0.01   18.7
2020/03/17 00:07:44.200       -13.9034         7.0694         0.2200   1   9   0.0051   0.0057   0.0099   0.0016   0.0035   0.0017  -0.81   18.7
2020/03/17 00:07:44.400       -13.9031         7.0668         0.2209   1   9   0.0051   0.0057   0.0099   0.0019   0.0037   0.0017  -0.61   18.7
2020/03/17 00:07:44.600       -13.9028         7.0670         0.2231   1   9   0.0051   0.0056   0.0099   0.0013   0.0036   0.0018  -0.41   18.7
2020/03/17 00:07:44.800       -13.9029         7.0673         0.2209   1   9   0.0050   0.0055   0.0099   0.0017   0.0035   0.0012  -0.21   18.7
2020/03/17 00:07:45.000       -13.9028         7.0667         0.2216   1   9   0.0050   0.0057   0.0098   0.0020   0.0036   0.0015  -0.01   18.7
2020/03/17 00:07:45.200       -13.9033         7.0670         0.2212   1   9   0.0049   0.0055   0.0098   0.0017   0.0036   0.0016  -0.81   18.7
2020/03/17 00:07:45.400       -13.9025         7.0672         0.2206   1   9   0.0050   0.0055   0.0099   0.0021   0.0036   0.0012  -0.61   18.7
2020/03/17 00:07:45.600       -13.9022         7.0657         0.2200   1   9   0.0051   0.0057   0.0099   0.0016   0.0035   0.0018  -0.41   18.7
2020/03/17 00:07:45.800       -13.9030         7.0672         0.2229   1   9   0.0052   0.0056   0.0099   0.0017   0.0036   0.0018  -0.21   18.7
2020/03/17 00:07:46.000       -13.9024         7.0674         0.2200   1   9   0.0050   0.0057   0.0098   0.0020   0.0035   0.0015  -0.01   18.8
2020/03/17 00:07:46.200       -13.9019         7.0676         0.2210   1   9   0.0051   0.0059   0.0099   0.0022   0.0036   0.0014  -0.81   18.8
2020/03/17 00:07:46.400       -13.9029         7.0669         0.2202   1   9   0.0052   0.0058   0.0099   0.0016   0.0035   0.0017  -0.61   18.8
2020/03/17 00:07:46.600       -13.9030         7.0668         0.2185   1   9   0.0051   0.0056   0.0099   0.0015   0.0036   0.0015  -0.41   18.8
2020/03/17 00:07:46.800       -13.9017         7.0682         0.2200   1   9   0.0051   0.0056   0.0098   0.0015   0.0036   0.0017  -0.21   18.8
2020/03/17 00:07:47.000       -13.9013         7.0676         0.2200   1   9   0.0052   0.0056   0.0098   0.0010   0.0035   0.0016  -0.01   18.8
2020/03/17 00:07:47.200       -13.9029         7.0676         0.2230   1   9   0.0051   0.0056   0.0099   0.0017   0.0035   0.0017  -0.81   18.8
2020/03/17 00:07:47.400       -13.9011         7.0688         0.2227   1   9   0.0050   0.0057   0.0099   0.0019   0.0036   0.0017  -0.61   18.9
2020/03/17 00:07:47.600       -13.9033         7.0671         0.2205   1   9   0.0050   0.0057   0.0099   0.0020   0.0036   0.0016  -0.41   18.9
2020/03/17 00:07:47.800       -13.9037         7.0674         0.2233   1   9   0.0052   0.0056   0.0099   0.0017   0.0035   0.0018  -0.21   18.9
2020/03/17 00:07:48.000       -13.9028         7.0677         0.2225   1   9   0.0050   0.0056   0.0098   0.0018   0.0036   0.0016  -0.01   18.9
2020/03/17 00:07:48.200       -13.9019         7.0681         0.2240   1   9   0.0051   0.0056   0.0099   0.0020   0.0036   0.0013  -0.81   18.9
2020/03/17 00:07:48.400       -13.9012         7.0671         0.2209   1   9   0.0050   0.0056   0.0098   0.0019   0.0036   0.0015  -0.61   18.9
2020/03/17 00:07:48.600       -13.9039         7.0674         0.2217   1   9   0.0051   0.0056   0.0098   0.0016   0.0036   0.0018  -0.41   18.9
2020/03/17 00:07:48.800       -13.9015         7.0667         0.2209   1   9   0.0050   0.0056   0.0099   0.0018   0.0035   0.0019  -0.21   18.9
2020/03/17 00:07:49.000       -13.9031         7.0676         0.2208   1   9   0.0050   0.0056   0.0098   0.0016   0.0033   0.0016  -0.01   18.9
2020/03/17 00:07:49.200       -13.9033         7.0661         0.2213   1   9   0.0051   0.0055   0.0099   0.0018   0.0035   0.0014  -0.81   19.0
2020/03/17 00:07:49.400       -13.9028         7.0662         0.2221   1   9   0.0052   0.0058   0.0098   0.0016   0.0035   0.0017  -0.61   19.0
2020/03/17 00:07:49.600       -13.9031         7.0665         0.2212   1   9   0.0050   0.0056   0.0098   0.0021   0.0035   0.0013  -0.41   19.0
2020/03/17 00:07:49.800       -13.9037         7.0660         0.2222   1   9   0.0051   0.0057   0.0099   0.0021   0.0038   0.0017  -0.21   19.0
2020/03/17 00:07:50.000       -13.9015         7.0669         0.2219   1   9   0.0051   0.0056   0.0097   0.0019   0.0036   0.0014  -0.01   19.0
2020/03/17 00:07:50.200       -13.9005         7.0657         0.2238   1   9   0.0053   0.0056   0.0100   0.0016   0.0034   0.0019  -0.81   19.0
2020/03/17 00:07:50.400       -13.9016         7.0667         0.2210   1   9   0.0050   0.0058   0.0099   0.0019   0.0034   0.0017  -0.61   19.0
2020/03/17 00:07:50.600       -13.9009         7.0674         0.2247   1   9   0.0051   0.0057   0.0098   0.0017   0.0035   0.0015  -0.41   19.0
2020/03/17 00:07:50.800       -13.9018         7.0655         0.2223   1   9   0.0051   0.0058   0.0099   0.0020   0.0035   0.0015  -0.21   19.0
2020/03/17 00:07:51.000       -13.9016         7.0656         0.2213   1   9   0.0053   0.0057   0.0098   0.0017   0.0033   0.0018  -0.01   19.0
2020/03/17 00:07:51.200       -13.9016         7.0665         0.2239   1   9   0.0052   0.0058   0.0099   0.0017   0.0036   0.0016  -0.81   19.0
2020/03/17 00:07:51.400       -13.9014         7.0660         0.2262   1   9   0.0051   0.0057   0.0098   0.0019   0.0036   0.0017  -0.61   19.0
2020/03/17 00:07:51.600       -13.9021         7.0671         0.2267   1   9   0.0050   0.0057   0.0098   0.0017   0.0037   0.0017  -0.41   19.1
2020/03/17 00:07:51.800       -13.9020         7.0674         0.2222   1   9   0.0053   0.0058   0.0099   0.0016   0.0035   0.0017  -0.21   19.1
2020/03/17 00:07:52.000       -13.9025         7.0669         0.2235   1   9   0.0050   0.0057   0.0098   0.0021   0.0037   0.0016  -0.01   19.1
2020/03/17 00:07:52.200       -13.9037         7.0670         0.2223   1   9   0.0052   0.0056   0.0099   0.0022   0.0035   0.0016  -0.81   19.1
2020/03/17 00:07:52.400       -13.9013         7.0668         0.2228   1   9   0.0048   0.0055   0.0099   0.0018   0.0035   0.0016  -0.61   19.1
2020/03/17 00:07:52.600       -13.9023         7.0677         0.2206   1   9   0.0050   0.0054   0.0098   0.0017   0.0037   0.0016  -0.41   19.1
2020/03/17 00:07:52.800       -13.9017         7.0664         0.2190   1   9   0.0050   0.0056   0.0099   0.0015   0.0035   0.0017  -0.21   19.1
2020/03/17 00:07:53.000       -13.9023         7.0670         0.2207   1   9   0.0052   0.0056   0.0098   0.0016   0.0036   0.0015  -0.01   19.2
2020/03/17 00:07:53.200       -13.9009         7.0673         0.2204   1   9   0.0051   0.0057   0.0099   0.0016   0.0036   0.0017  -0.81   19.2
2020/03/17 00:07:53.400       -13.9021         7.0684         0.2209   1   9   0.0051   0.0056   0.0099   0.0018   0.0036   0.0018  -0.61   19.2
2020/03/17 00:07:53.600       -13.9010         7.0667         0.2234   1   9   0.0051   0.0055   0.0099   0.0017   0.0035   0.0017  -0.41   19.2
2020/03/17 00:07:53.800       -13.9028         7.0675         0.2225   1   9   0.0051   0.0056   0.0099   0.0020   0.0037   0.0015  -0.21   19.2
2020/03/17 00:07:54.000       -13.9001         7.0677         0.2210   1   9   0.0051   0.0056   0.0097   0.0015   0.0036   0.0019  -0.01   19.2
2020/03/17 00:07:54.200       -13.9014         7.0676         0.2209   1   9   0.0048   0.0055   0.0099   0.0019   0.0034   0.0015  -0.81   19.3
2020/03/17 00:07:54.400       -13.9035         7.0669         0.2246   1   9   0.0052   0.0057   0.0098   0.0019   0.0035   0.0015  -0.61   19.3
2020/03/17 00:07:54.600       -13.9010         7.0666         0.2231   1   9   0.0050   0.0056   0.0098   0.0020   0.0036   0.0015  -0.41   19.3
2020/03/17 00:07:54.800       -13.9014         7.0682         0.2233   1   9   0.0052   0.0057   0.0099   0.0018   0.0035   0.0016  -0.21   19.3
2020/03/17 00:07:55.000       -13.9036         7.0678         0.2209   1   9   0.0049   0.0057   0.0098   0.0020   0.0036   0.0017  -0.01   19.3
2020/03/17 00:07:55.200       -13.9023         7.0680         0.2200   1   9   0.0050   0.0056   0.0099   0.0021   0.0035   0.0012  -0.81   19.3
2020/03/17 00:07:55.400       -13.9026         7.0674         0.2224   1   9   0.0050   0.0055   0.0098   0.0019   0.0036   0.0017  -0.61   19.3
2020/03/17 00:07:55.600       -13.9012         7.0669         0.2186   1   9   0.0049   0.0055   0.0098   0.0020   0.0036   0.0017  -0.41   19.3
2020/03/17 00:07:55.800       -13.9020         7.0669         0.2201   1   9   0.0052   0.0055   0.0099   0.0020   0.0035   0.0014  -0.21   19.3
2020/03/17 00:07:56.000       -13.9022         7.0667         0.2204   1   9   0.0051   0.0056   0.0098   0.0017   0.0036   0.0016  -0.01   19.4
2020/03/17 00:07:56.200       -13.9030         7.0671         0.2187   1   9   0.0053   0.0057   0.0099   0.0017   0.0036   0.0018  -0.81   19.4
2020/03/17 00:07:56.400       -13.9022         7.0672         0.2196   1   9   0.0050   0.0057   0.0098   0.0015   0.0036   0.0015  -0.61   19.4
2020/03/17 00:07:56.600       -13.9026         7.0678         0.2213   1   9   0.0051   0.0056   0.0098   0.0017   0.0035   0.0014  -0.41   19.4
2020/03/17 00:07:56.800       -13.9030         7.0659         0.2185   1   9   0.0053   0.0057   0.0099   0.0020   0.0036   0.0015  -0.21   19.4
2020/03/17 00:07:57.000       -13.9004         7.0665         0.2235   1   9   0.0048   0.0056   0.0098   0.0018   0.0034   0.0011  -0.01   19.4
2020/03/17 00:07:57.200       -13.9017         7.0666         0.2215   1   9   0.0051   0.0057   0.0099   0.0018   0.0037   0.0018  -0.81   19.4
2020/03/17 00:07:57.400       -13.9020         7.0656         0.2186   1   9   0.0050   0.0056   0.0098   0.0016   0.0036   0.0016  -0.61   19.5
2020/03/17 00:07:57.600       -13.9012         7.0657         0.2241   1   9   0.0051   0.0056   0.0098   0.0018   0.0035   0.0016  -0.41   19.5
2020/03/17 00:07:57.800       -13.9006         7.0668         0.2221   1   9   0.0050   0.0055   0.0099   0.0020   0.0035   0.0014  -0.21   19.5
2020/03/17 00:07:58.000       -13.9013         7.0665         0.2227   1   9   0.0050   0.0056   0.0098   0.0019   0.0036   0.0018  -0.01   19.5
2020/03/17 00:07:58.200       -13.9005         7.0661         0.2209   1   9   0.0052   0.0056   0.0098   0.0021   0.0035   0.0014  -0.81   19.5
2020/03/17 00:07:58.400       -13.9002         7.0680         0.2191   1   9   0.0053   0.0056   0.0098   0.0017   0.0036   0.0019  -0.61   19.5
2020/03/17 00:07:58.600       -13.8994         7.0672         0.2229   1   9   0.0051   0.0056   0.0098   0.0019   0.0037   0.0016  -0.41   19.5
2020/03/17 00:07:58.800       -13.9011         7.0670         0.2206   1   9   0.0052   0.0056   0.0098   0.0020   0.0036   0.0011  -0.21   19.5
2020/03/17 00:07:59.000       -13.8993         7.0685         0.2220   1   9   0.0050   0.0055   0.0099   0.0022   0.0034   0.0011  -0.01   19.6
2020/03/17 00:07:59.200       -13.9007         7.0678         0.2211   1   9   0.0052   0.0058   0.0099   0.0017   0.0036   0.0015  -0.81   19.6
2020/03/17 00:07:59.400       -13.8995         7.0688         0.2237   1   9   0.0052   0.0055   0.0099   0.0019   0.0035   0.0015  -0.61   19.6
2020/03/17 00:07:59.600       -13.9003         7.0682         0.2202   1   9   0.0049   0.0056   0.0099   0.0024   0.0035   0.0013  -0.41   19.6
2020/03/17 00:07:59.800       -13.9009         7.0679         0.2213   1   9   0.0051   0.0056   0.0099   0.0015   0.0035   0.0017  -0.21   19.6
2020/03/17 00:08:00.000       -13.9011         7.0675         0.2218   1   9   0.0050   0.0056   0.0098   0.0021   0.0037   0.0014  -0.01   19.6
2020/03/17 00:08:00.200       -13.9005         7.0690         0.2217   1   9   0.0051   0.0057   0.0099   0.0018   0.0035   0.0017  -0.81   19.6
2020/03/17 00:08:00.400       -13.9012         7.0678         0.2198   1   9   0.0053   0.0057   0.0099   0.0017   0.0036   0.0017  -0.61   19.6
2020/03/17 00:08:00.600       -13.9005         7.0677         0.2207   1   9   0.0050   0.0056   0.0099   0.0020   0.0036   0.0016  -0.41   19.6
2020/03/17 00:08:00.800       -13.8993         7.0678         0.2215   1   9   0.0053   0.0057   0.0099   0.0018   0.0035   0.0017  -0.21   19.6
2020/03/17 00:08:01.000       -13.8994         7.0698         0.2221   1   9   0.0051   0.0056   0.0098   0.0016   0.0033   0.0018  -0.01   19.6
2020/03/17 00:08:01.200       -13.9005         7.0687         0.2216   1   9   0.0050   0.0056   0.0100   0.0018   0.0034   0.0018  -0.81   19.7
2020/03/17 00:08:01.400       -13.8995         7.0684         0.2208   1   9   0.0052   0.0057   0.0098   0.0016   0.0037   0.0018  -0.61   19.7
2020/03/17 00:08:01.600       -13.9006         7.0686         0.2230   1   9   0.0049   0.0057   0.0099   0.0019   0.0036   0.0017  -0.41   19.7
2020/03/17 00:08:01.800       -13.9007         7.0684         0.2235   1   9   0.0050   0.0055   0.0099   0.0022   0.0036   0.0014  -0.21   19.7
2020/03/17 00:08:02.000       -13.8998         7.0691         0.2247   1   9   0.0051   0.0057   0.0097   0.0017   0.0037   0.0014  -0.01   19.7
2020/03/17 00:08:02.200       -13.8985         7.0693         0.2228   1   9   0.0051   0.0057   0.0099   0.0020   0.0037   0.0019  -0.81   19.7
2020/03/17 00:08:02.400       -13.8978         7.0688         0.2266   1   9   0.0051   0.0057   0.0098   0.0019   0.0035   0.0017  -0.61   19.7
2020/03/17 00:08:02.600       -13.8980         7.0691         0.2225   1   9   0.0051   0.0057   0.0098   0.0014   0.0035   0.0018  -0.41   19.7
2020/03/17 00:08:02.800       -13.8990         7.0681         0.2230   1   9   0.0051   0.0057   0.0099   0.0020   0.0036   0.0015  -0.21   19.7
2020/03/17 00:08:03.000       -13.8982         7.0697         0.2230   1   9   0.0051   0.0057   0.0098   0.0020   0.0035   0.0016  -0.01   19.7
2020/03/17 00:08:03.200       -13.8986         7.0693         0.2233   1   9   0.0048   0.0056   0.0099   0.0019   0.0036   0.0014  -0.81   19.7
2020/03/17 00:08:03.400       -13.8983         7.0680         0.2228   1   9   0.0051   0.0056   0.0098   0.0018   0.0036   0.0016  -0.61   19.7
2020/03/17 00:08:03.600       -13.8982         7.0694         0.2233   1   9   0.0051   0.0055   0.0098   0.0019   0.0035   0.0014  -0.41   19.7
2020/03/17 00:08:03.800       -13.9003         7.0680         0.2222   1   9   0.0053   0.0057   0.0099   0.0016   0.0036   0.0016  -0.21   19.7
2020/03/17 00:08:04.000       -13.9007         7.0676         0.2239   1   9   0.0051   0.0058   0.0098   0.0014   0.0035   0.0017  -0.01   19.7
2020/03/17 00:08:04.200       -13.8990         7.0677         0.2260   1   9   0.0049   0.0055   0.0100   0.0020   0.0035   0.0015  -0.81   19.7
2020/03/17 00:08:04.400       -13.8986         7.0687         0.2238   1   9   0.0050   0.0057   0.0098   0.0020   0.0036   0.0015  -0.61   19.7
2020/03/17 00:08:04.600       -13.8986         7.0679         0.2232   1   9   0.0050   0.0057   0.0099   0.0016   0.0035   0.0015  -0.41   19.7
2020/03/17 00:08:04.800       -13.8968         7.0672         0.2256   1   9   0.0052   0.0057   0.0099   0.0021   0.0036   0.0014  -0.21   19.7
2020/03/17 00:08:05.000       -13.8975         7.0678         0.2234   1   9   0.0052   0.0057   0.0098   0.0017   0.0035   0.0016  -0.01   19.7
2020/03/17 00:08:05.200       -13.8963         7.0691         0.2239   1   9   0.0050   0.0057   0.0099   0.0019   0.0035   0.0012  -0.81   19.7
2020/03/17 00:08:05.400       -13.8983         7.0676         0.2243   1   9   0.0053   0.0058   0.0098   0.0019   0.0035   0.0017  -0.61   19.7
2020/03/17 00:08:05.600       -13.8978         7.0679         0.2246   1   9   0.0049   0.0056   0.0098   0.0017   0.0036   0.0017  -0.41   19.7
2020/03/17 00:08:05.800       -13.8988         7.0686         0.2245   1   9   0.0049   0.0056   0.0099   0.0018   0.0034   0.0015  -0.21   19.7
2020/03/17 00:08:06.000       -13.8993         7.0699         0.2211   1   9   0.0051   0.0056   0.0098   0.0017   0.0034   0.0013  -0.01   19.7
2020/03/17 00:08:06.200       -13.8991         7.0685         0.2236   1   9   0.0051   0.0057   0.0099   0.0019   0.0036   0.0016  -0.81   19.7
2020/03/17 00:08:06.400       -13.8983         7.0685         0.2257   1   9   0.0052   0.0057   0.0098   0.0018   0.0035   0.0018  -0.61   19.6
2020/03/17 00:08:06.600       -13.8975         7.0682         0.2242   1   9   0.0049   0.0057   0.0098   0.0015   0.0036   0.0015  -0.41   19.6
2020/03/17 00:08:06.800       -13.8977         7.0687         0.2255   1   9   0.0051   0.0056   0.0099   0.0020   0.0035   0.0017  -0.21   19.6
2020/03/17 00:08:07.000       -13.8966         7.0689         0.2219   1   9   0.0050   0.0054   0.0098   0.0014   0.0035   0.0019  -0.01   19.6
2020/03/17 00:08:07.200       -13.8969         7.0694         0.2237   1   9   0.0052   0.0056   0.0099   0.0022   0.0034   0.0015  -0.81   19.6
2020/03/17 00:08:07.400       -13.8979         7.0688         0.2250   1   9   0.0050   0.0057   0.0098   0.0016   0.0036   0.0015  -0.61   19.6
2020/03/17 00:08:07.600       -13.8967         7.0685         0.2266   1   9   0.0049   0.0056   0.0099   0.0019   0.0034   0.0013  -0.41   19.6
2020/03/17 00:08:07.800       -13.8984         7.0688         0.2238   1   9   0.0050   0.0057   0.0099   0.0018   0.0034   0.0013  -0.21   19.6
2020/03/17 00:08:08.000       -13.8974         7.0696         0.2243   1   9   0.0048   0.0055   0.0098   0.0019   0.0035   0.0012  -0.01   19.6
2020/03/17 00:08:08.200       -13.8975         7.0691         0.2242   1   9   0.0053   0.0057   0.0099   0.0016   0.0037   0.0017  -0.81   19.5
2020/03/17 00:08:08.400       -13.8967         7.0695         0.2253   1   9   0.0052   0.0056   0.0098   0.0019   0.0036   0.0017  -0.61   19.5
2020/03/17 00:08:08.600       -13.8956         7.0702         0.2246   1   9   0.0051   0.0056   0.0099   0.0013   0.0035   0.0018  -0.41   19.5
2020/03/17 00:08:08.800       -13.8973         7.0708         0.2234   1   9   0.0051   0.0057   0.0099   0.0018   0.0036   0.0018  -0.21   19.5
2020/03/17 00:08:09.000       -13.8973         7.0706         0.2266   1   9   0.0051   0.0057   0.0097   0.0013   0.0036   0.0017  -0.01   19.5
2020/03/17 00:08:09.200       -13.8965         7.0696         0.2260   1   9   0.0052   0.0057   0.0099   0.0012   0.0034   0.0017  -0.81   19.5
2020/03/17 00:08:09.400       -13.8974         7.0709         0.2256   1   9   0.0050   0.0056   0.0098   0.0020   0.0034   0.0015  -0.61   19.5
2020/03/17 00:08:09.600       -13.8953         7.0697         0.2266   1   9   0.0053   0.0058   0.0099   0.0018   0.0036   0.0019  -0.41   19.5
2020/03/17 00:08:09.800       -13.8962         7.0702         0.2251   1   9   0.0050   0.0056   0.0099   0.0019   0.0037   0.0017  -0.21   19.5
2020/03/17 00:08:10.000       -13.8970         7.0697         0.2223   1   9   0.0052   0.0056   0.0098   0.0021   0.0036   0.0014  -0.01   19.5
2020/03/17 00:08:10.200       -13.8968         7.0694         0.2221   1   9   0.0053   0.0056   0.0099   0.0016   0.0035   0.0015  -0.81   19.4
2020/03/17 00:08:10.400       -13.8972         7.0699         0.2231   1   9   0.0048   0.0056   0.0098   0.0021   0.0036   0.0018  -0.61   19.4
2020/03/17 00:08:10.600       -13.8975         7.0681         0.2236   1   9   0.0049   0.0056   0.0098   0.0018   0.0035   0.0017  -0.41   19.4
2020/03/17 00:08:10.800       -13.8982         7.0678         0.2240   1   9   0.0052   0.0057   0.0099   0.0017   0.0034   0.0016  -0.21   19.4
2020/03/17 00:08:11.000       -13.8955         7.0690         0.2251   1   9   0.0051   0.0056   0.0098   0.0013   0.0035   0.0014  -0.01   19.4
2020/03/17 00:08:11.200       -13.8966         7.0689         0.2223   1   9   0.0050   0.0056   0.0099   0.0023   0.0036   0.0014  -0.81   19.4
2020/03/17 00:08:11.400       -13.8983         7.0686         0.2215   1   9   0.0049   0.0056   0.0098   0.0018   0.0035   0.0016  -0.61   19.4
2020/03/17 00:08:11.600       -13.8979         7.0692         0.2215   1   9   0.0049   0.0056   0.0099   0.0020   0.0036   0.0015  -0.41   19.4
2020/03/17 00:08:11.800       -13.8972         7.0693         0.2222   1   9   0.0049   0.0057   0.0099   0.0021   0.0035   0.0016  -0.21   19.4
2020/03/17 00:08:12.000       -13.8981         7.0679         0.2227   1   9   0.0048   0.0055   0.0097   0.0019   0.0035   0.0016  -0.01   19.3
2020/03/17 00:08:12.200       -13.8969         7.0688         0.2228   1   9   0.0051   0.0056   0.0099   0.0017   0.0034   0.0016  -0.81   19.3
2020/03/17 00:08:12.400       -13.8955         7.0686         0.2222   1   9   0.0053   0.0057   0.0098   0.0013   0.0036   0.0018  -0.61   19.3
2020/03/17 00:08:12.600       -13.8973         7.0683         0.2228   1   9   0.0049   0.0056   0.0098   0.0016   0.0035   0.0016  -0.41   19.3
2020/03/17 00:08:12.800       -13.8972         7.0684         0.2244   1   9   0.0052   0.0056   0.0098   0.0018   0.0035   0.0016  -0.21   19.3
2020/03/17 00:08:13.000       -13.8972         7.0691         0.2259   1   9   0.0050   0.0056   0.0098   0.0018   0.0036   0.0016  -0.01   19.3
2020/03/17 00:08:13.200       -13.8970         7.0684         0.2244   1   9   0.0052   0.0057   0.0099   0.0019   0.0036   0.0017  -0.81   19.3
2020/03/17 00:08:13.400       -13.8976         7.0681         0.2250   1   9   0.0051   0.0056   0.0098   0.0018   0.0036   0.0018  -0.61   19.3
2020/03/17 00:08:13.600       -13.8965         7.0684         0.2261   1   9   0.0049   0.0057   0.0099   0.0017   0.0035   0.0016  -0.41   19.2
2020/03/17 00:08:13.800       -13.8972         7.0695         0.2223   1   9   0.0050   0.0056   0.0099   0.0018   0.0035   0.0015  -0.21   19.2
2020/03/17 00:08:14.000       -13.8969         7.0695         0.2269   1   9   0.0050   0.0055   0.0098   0.0017   0.0035   0.0013  -0.01   19.2
2020/03/17 00:08:14.200       -13.8968         7.0694         0.2230   1   9   0.0050   0.0056   0.0098   0.0020   0.0036   0.0016  -0.81   19.2
2020/03/17 00:08:14.400       -13.8953         7.0705         0.2248   1   9   0.0050   0.0056   0.0099   0.0020   0.0035   0.0015  -0.61   19.2
2020/03/17 00:08:14.600       -13.8958         7.0710         0.2238   1   9   0.0052   0.0055   0.0098   0.0015   0.0036   0.0019  -0.41   19.2
2020/03/17 00:08:14.800       -13.8959         7.0696         0.2207   1   9   0.0051   0.0056   0.0098   0.0018   0.0036   0.0016  -0.21   19.2
2020/03/17 00:08:15.000       -13.8950         7.0706         0.2231   1   9   0.0050   0.0056   0.0097   0.0020   0.0035   0.0013  -0.01   19.2
2020/03/17 00:08:15.200       -13.8958         7.0692         0.2241   1   9   0.0050   0.0056   0.0098   0.0020   0.0035   0.0016  -0.81   19.2
2020/03/17 00:08:15.400       -13.8956         7.0706         0.2210   1   9   0.0051   0.0056   0.0098   0.0017   0.0036   0.0016  -0.61   19.1
2020/03/17 00:08:15.600       -13.8962         7.0703         0.2204   1   9   0.0050   0.0055   0.0098   0.0021   0.0035   0.0016  -0.41   19.1
2020/03/17 00:08:15.800       -13.8970         7.0689         0.2241   1   9   0.0050   0.0056   0.0099   0.0014   0.0035   0.0017  -0.21   19.1
2020/03/17 00:08:16.000       -13.8967         7.0695         0.2243   1   9   0.0049   0.0055   0.0098   0.0020   0.0035   0.0013  -0.01   19.1
2020/03/17 00:08:16.200       -13.8964         7.0691         0.2245   1   9   0.0053   0.0058   0.0099   0.0016   0.0034   0.0016  -0.81   19.1
2020/03/17 00:08:16.400       -13.8971         7.0700         0.2236   1   9   0.0048   0.0055   0.0098   0.0019   0.0036   0.0015  -0.61   19.1
2020/03/17 00:08:16.600       -13.8965         7.0686         0.2240   1   9   0.0052   0.0056   0.0098   0.0015   0.0034   0.0015  -0.41   19.1
2020/03/17 00:08:16.800       -13.8954         7.0694         0.2250   1   9   0.0050   0.0055   0.0098   0.0020   0.0036   0.0014  -0.21   19.1
2020/03/17 00:08:17.000       -13.8949         7.0691         0.2235   1   9   0.0047   0.0055   0.0098   0.0019   0.0036   0.0013  -0.01   19.1
2020/03/17 00:08:17.200       -13.8952         7.0687         0.2274   1   9   0.0050   0.0056   0.0099   0.0021   0.0034   0.0013  -0.81   19.1
2020/03/17 00:08:17.400       -13.8939         7.0690         0.2256   1   9   0.0051   0.0057   0.0099   0.0020   0.0034   0.0016  -0.61   19.0
2020/03/17 00:08:17.600       -13.8942         7.0703         0.2234   1   9   0.0052   0.0056   0.0098   0.0019   0.0035   0.0016  -0.41   19.0
2020/03/17 00:08:17.800       -13.8946         7.0700         0.2270   1   9   0.0051   0.0058   0.0099   0.0017   0.0036   0.0012  -0.21   19.0
2020/03/17 00:08:18.000       -13.8946         7.0697         0.2244   1   9   0.0049   0.0056   0.0098   0.0020   0.0035   0.0014  -0.01   19.0
2020/03/17 00:08:18.200       -13.8944         7.0694         0.2241   1   9   0.0048   0.0057   0.0098   0.0018   0.0035   0.0016  -0.81   19.0
2020/03/17 00:08:18.400       -13.8960         7.0694         0.2220   1   9   0.0051   0.0057   0.0098   0.0019   0.0034   0.0017  -0.61   19.0
2020/03/17 00:08:18.600       -13.8964         7.0684         0.2259   1   9   0.0051   0.0056   0.0098   0.0019   0.0036   0.0017  -0.41   19.0
2020/03/17 00:08:18.800       -13.8947         7.0691         0.2228   1   9   0.0051   0.0055   0.0098   0.0020   0.0035   0.0013  -0.21   19.0
2020/03/17 00:08:19.000       -13.8959         7.0694         0.2219   1   9   0.0052   0.0057   0.0098   0.0016   0.0035   0.0021  -0.01   19.0
2020/03/17 00:08:19.200       -13.8945         7.0679         0.2238   1   9   0.0048   0.0057   0.0099   0.0021   0.0036   0.0011  -0.81   19.0
2020/03/17 00:08:19.400       -13.8953         7.0695         0.2209   1   9   0.0052   0.0057   0.0098   0.0015   0.0037   0.0017  -0.61   19.0
2020/03/17 00:08:19.600       -13.8943         7.0689         0.2246   1   9   0.0050   0.0058   0.0098   0.0020   0.0036   0.0015  -0.41   18.9
2020/03/17 00:08:19.800       -13.8951         7.0692         0.2240   1   9   0.0051   0.0056   0.0099   0.0019   0.0033   0.0018  -0.21   18.9
2020/03/17 00:08:20.000       -13.8926         7.0700         0.2269   1   9   0.0050   0.0056   0.0098   0.0023   0.0034   0.0012  -0.01   18.9
2020/03/17 00:08:20.200       -13.8948         7.0690         0.2248   1   9   0.0052   0.0057   0.0099   0.0020   0.0035   0.0015  -0.81   18.9
2020/03/17 00:08:20.400       -13.8932         7.0699         0.2258   1   9   0.0051   0.0057   0.0099   0.0015   0.0036   0.0017  -0.61   18.9
2020/03/17 00:08:20.600       -13.8928         7.0696         0.2268   1   9   0.0051   0.0056   0.0099   0.0019   0.0035   0.0011  -0.41   18.9
2020/03/17 00:08:20.800       -13.8938         7.0705         0.2240   1   9   0.0050   0.0057   0.0099   0.0021   0.0034   0.0011  -0.21   18.9
2020/03/17 00:08:21.000       -13.8935         7.0701         0.2222   1   9   0.0051   0.0055   0.0098   0.0018   0.0034   0.0017  -0.01   18.8
2020/03/17 00:08:21.200       -13.8946         7.0697         0.2216   1   9   0.0052   0.0057   0.0099   0.0015   0.0036   0.0018  -0.81   18.8
2020/03/17 00:08:21.400       -13.8935         7.0688         0.2243   1   9   0.0050   0.0056   0.0098   0.0019   0.0035   0.0017  -0.61   18.8
2020/03/17 00:08:21.600       -13.8934         7.0699         0.2263   1   9   0.0051   0.0057   0.0097   0.0019   0.0035   0.0016  -0.41   18.8
2020/03/17 00:08:21.800       -13.8953         7.0681         0.2265   1   9   0.0051   0.0054   0.0098   0.0019   0.0036   0.0014  -0.21   18.8
2020/03/17 00:08:22.000       -13.8947         7.0688         0.2253   1   9   0.0049   0.0056   0.0098   0.0020   0.0036   0.0013  -0.01   18.8
2020/03/17 00:08:22.200       -13.8941         7.0703         0.2266   1   9   0.0052   0.0056   0.0099   0.0020   0.0035   0.0018  -0.81   18.7
2020/03/17 00:08:22.400       -13.8950         7.0686         0.2275   1   9   0.0050   0.0057   0.0098   0.0020   0.0036   0.0015  -0.61   18.7
2020/03/17 00:08:22.600       -13.8938         7.0680         0.2278   1   9   0.0049   0.0055   0.0098   0.0024   0.0035   0.0009  -0.41   18.7
2020/03/17 00:08:22.800       -13.8947         7.0690         0.2264   1   9   0.0054   0.0057   0.0099   0.0019   0.0035   0.0020  -0.21   18.7
2020/03/17 00:08:23.000       -13.8952         7.0681         0.2257   1   9   0.0051   0.0056   0.0098   0.0014   0.0033   0.0020  -0.01   18.7
2020/03/17 00:08:23.200       -13.8950         7.0699         0.2240   1   9   0.0050   0.0057   0.0098   0.0018   0.0035   0.0016  -0.81   18.7
2020/03/17 00:08:23.400       -13.8952         7.0685         0.2273   1   9   0.0051   0.0055   0.0098   0.0017   0.0035   0.0015  -0.61   18.7
2020/03/17 00:08:23.600       -13.8947         7.0698         0.2252   1   9   0.0050   0.0055   0.0099   0.0022   0.0035   0.0016  -0.41   18.6
2020/03/17 00:08:23.800       -13.8942         7.0706         0.2246   1   9   0.0052   0.0056   0.0099   0.0014   0.0034   0.0016  -0.21   18.6
2020/03/17 00:08:24.000       -13.8954         7.0704         0.2225   1   9   0.0051   0.0057   0.0098   0.0021   0.0035   0.0017  -0.01   18.6
2020/03/17 00:08:24.200       -13.8942         7.0707         0.2259   1   9   0.0050   0.0055   0.0099   0.0021   0.0036   0.0013  -0.81   18.6
2020/03/17 00:08:24.400       -13.8941         7.0703         0.2272   1   9   0.0051   0.0056   0.0099   0.0021   0.0035   0.0014  -0.61   18.6
2020/03/17 00:08:24.600       -13.8933         7.0707         0.2280   1   9   0.0050   0.0056   0.0098   0.0021   0.0036   0.0015  -0.41   18.6
2020/03/17 00:08:24.800       -13.8950         7.0703         0.2281   1   9   0.0053   0.0056   0.0099   0.0018   0.0035   0.0014  -0.21   18.6
2020/03/17 00:08:25.000       -13.8942         7.0698         0.2286   1   9   0.0051   0.0056   0.0097   0.0020   0.0034   0.0015  -0.01   18.6
2020/03/17 00:08:25.200       -13.8953         7.0693         0.2258   1   9   0.0050   0.0056   0.0099   0.0021   0.0034   0.0013  -0.81   18.5
2020/03/17 00:08:25.400       -13.8945         7.0691         0.2239   1   9   0.0051   0.0056   0.0098   0.0017   0.0035   0.0017  -0.61   18.5
2020/03/17 00:08:25.600       -13.8960         7.0702         0.2232   1   9   0.0050   0.0056   0.0098   0.0019   0.0036   0.0014  -0.41   18.5
2020/03/17 00:08:25.800       -13.8948         7.0707         0.2256   1   9   0.0049   0.0056   0.0099   0.0019   0.0035   0.0017  -0.21   18.5
2020/03/17 00:08:26.000       -13.8963         7.0693         0.2260   1   9   0.0049   0.0055   0.0098   0.0022   0.0034   0.0011  -0.01   18.5
2020/03/17 00:08:26.200       -13.8956         7.0701         0.2269   1   9   0.0051   0.0056   0.0099   0.0018   0.0033   0.0015  -0.81   18.5
2020/03/17 00:08:26.400       -13.8960         7.0706         0.2254   1   9   0.0051   0.0058   0.0098   0.0021   0.0036   0.0013  -0.61   18.5
2020/03/17 00:08:26.600       -13.8945         7.0709         0.2272   1   9   0.0052   0.0057   0.0098   0.0020   0.0035   0.0015  -0.41   18.5
2020/03/17 00:08:26.800       -13.8931         7.0699         0.2288   1   9   0.0051   0.0055   0.0099   0.0021   0.0035   0.0015  -0.21   18.5
2020/03/17 00:08:27.000       -13.8936         7.0686         0.2266   1   9   0.0050   0.0055   0.0098   0.0016   0.0032   0.0016  -0.01   18.4
2020/03/17 00:08:27.200       -13.8942         7.0705         0.2254   1   9   0.0051   0.0057   0.0099   0.0019   0.0036   0.0016  -0.81   18.4
2020/03/17 00:08:27.400       -13.8939         7.0702         0.2283   1   9   0.0051   0.0057   0.0098   0.0020   0.0035   0.0016  -0.61   18.4
2020/03/17 00:08:27.600       -13.8938         7.0693         0.2281   1   9   0.0053   0.0056   0.0098   0.0015   0.0035   0.0019  -0.41   18.4
2020/03/17 00:08:27.800       -13.8957         7.0695         0.2280   1   9   0.0050   0.0056   0.0099   0.0020   0.0035   0.0014  -0.21   18.4
2020/03/17 00:08:28.000       -13.8950         7.0707         0.2271   1   9   0.0050   0.0056   0.0098   0.0021   0.0034   0.0012  -0.01   18.4
2020/03/17 00:08:28.200       -13.8944         7.0687         0.2274   1   9   0.0052   0.0057   0.0099   0.0020   0.0036   0.0013  -0.81   18.4
2020/03/17 00:08:28.400       -13.8947         7.0677         0.2264   1   9   0.0052   0.0057   0.0098   0.0015   0.0035   0.0019  -0.61   18.4
2020/03/17 00:08:28.600       -13.8954         7.0696         0.2264   1   9   0.0051   0.0055   0.0098   0.0021   0.0035   0.0016  -0.41   18.4
2020/03/17 00:08:28.800       -13.8937         7.0683         0.2273   1   9   0.0051   0.0057   0.0098   0.0019   0.0037   0.0015  -0.21   18.3
2020/03/17 00:08:29.000       -13.8947         7.0687         0.2261   1   9   0.0050   0.0056   0.0097   0.0018   0.0034   0.0012  -0.01   18.3
2020/03/17 00:08:29.200       -13.8951         7.0705         0.2260   1   9   0.0052   0.0056   0.0099   0.0018   0.0034   0.0016  -0.81   18.3
2020/03/17 00:08:29.400       -13.8938         7.0699         0.2271   1   9   0.0050   0.0056   0.0098   0.0019   0.0035   0.0015  -0.61   18.3
2020/03/17 00:08:29.600       -13.8953         7.0692         0.2279   1   9   0.0052   0.0058   0.0098   0.0018   0.0036   0.0015  -0.41   18.3
2020/03/17 00:08:29.800       -13.8948         7.0702         0.2263   1   9   0.0052   0.0057   0.0099   0.0017   0.0036   0.0018  -0.21   18.3
2020/03/17 00:08:30.000       -13.8968         7.0696         0.2281   1   9   0.0052   0.0057   0.0098   0.0018   0.0034   0.0018  -0.01   18.3
2020/03/17 00:08:30.200       -13.8957         7.0698         0.2296   1   9   0.0052   0.0056   0.0099   0.0017   0.0034   0.0020  -0.81   18.3
2020/03/17 00:08:30.400       -13.8960         7.0704         0.2276   1   9   0.0051   0.0056   0.0098   0.0014   0.0034   0.0016  -0.61   18.3
2020/03/17 00:08:30.600       -13.8961         7.0706         0.2280   1   9   0.0051   0.0056   0.0098   0.0018   0.0035   0.0013  -0.41   18.2
2020/03/17 00:08:30.800       -13.8960         7.0706         0.2253   1   9   0.0051   0.0057   0.0099   0.0020   0.0033   0.0017  -0.21   18.2
2020/03/17 00:08:31.000       -13.8954         7.0696         0.2274   1   9   0.0049   0.0056   0.0098   0.0018   0.0033   0.0011  -0.01   18.2
2020/03/17 00:08:31.200       -13.8949         7.0701         0.2283   1   9   0.0049   0.0055   0.0098   0.0023   0.0034   0.0014  -0.81   18.2
2020/03/17 00:08:31.400       -13.8951         7.0701         0.2268   1   9   0.0051   0.0056   0.0099   0.0019   0.0036   0.0009  -0.61   18.2
2020/03/17 00:08:31.600       -13.8950         7.0705         0.2270   1   9   0.0052   0.0056   0.0098   0.0016   0.0034   0.0015  -0.41   18.2
2020/03/17 00:08:31.800       -13.8932         7.0713         0.2260   1   9   0.0050   0.0056   0.0099   0.0023   0.0036   0.0010  -0.21   18.2
2020/03/17 00:08:32.000       -13.8945         7.0708         0.2262   1   9   0.0049   0.0056   0.0098   0.0019   0.0035   0.0013  -0.01   18.2
2020/03/17 00:08:32.200       -13.8944         7.0699         0.2281   1   9   0.0052   0.0056   0.0099   0.0016   0.0034   0.0017  -0.81   18.2
2020/03/17 00:08:32.400       -13.8942         7.0708         0.2277   1   9   0.0050   0.0056   0.0098   0.0017   0.0035   0.0015  -0.61   18.2
2020/03/17 00:08:32.600       -13.8948         7.0697         0.2251   1   9   0.0052   0.0056   0.0098   0.0018   0.0034   0.0015  -0.41   18.2
2020/03/17 00:08:32.800       -13.8955         7.0702         0.2258   1   9   0.0052   0.0056   0.0098   0.0022   0.0034   0.0015  -0.21   18.2
2020/03/17 00:08:33.000       -13.8962         7.0710         0.2251   1   9   0.0051   0.0056   0.0098   0.0019   0.0035   0.0017  -0.01   18.2
2020/03/17 00:08:33.200       -13.8949         7.0723         0.2254   1   9   0.0051   0.0057   0.0099   0.0019   0.0034   0.0018  -0.81   18.2
2020/03/17 00:08:33.400       -13.8954         7.0725         0.2283   1   9   0.0052   0.0055   0.0097   0.0018   0.0037   0.0017  -0.61   18.1
2020/03/17 00:08:33.600       -13.8935         7.0704         0.2289   1   9   0.0052   0.0057   0.0097   0.0011   0.0036   0.0018  -0.41   18.1
2020/03/17 00:08:33.800       -13.8932         7.0703         0.2275   1   9   0.0053   0.0056   0.0099   0.0017   0.0035   0.0016  -0.21   18.1
2020/03/17 00:08:34.000       -13.8933         7.0699         0.2266   1   9   0.0050   0.0055   0.0097   0.0020   0.0035   0.0016  -0.01   18.1
2020/03/17 00:08:34.200       -13.8945         7.0699         0.2272   1   9   0.0052   0.0057   0.0099   0.0019   0.0035   0.0017  -0.81   18.1
2020/03/17 00:08:34.400       -13.8948         7.0703         0.2248   1   9   0.0051   0.0056   0.0098   0.0019   0.0036   0.0015  -0.61   18.1
2020/03/17 00:08:34.600       -13.8959         7.0698         0.2275   1   9   0.0050   0.0056   0.0098   0.0023   0.0036   0.0016  -0.41   18.1
2020/03/17 00:08:34.800       -13.8952         7.0705         0.2242   1   9   0.0052   0.0056   0.0098   0.0015   0.0036   0.0017  -0.21   18.1
2020/03/17 00:08:35.000       -13.8936         7.0703         0.2230   1   9   0.0050   0.0057   0.0098   0.0019   0.0035   0.0016  -0.01   18.0
2020/03/17 00:08:35.200       -13.8960         7.0705         0.2246   1   9   0.0052   0.0057   0.0098   0.0016   0.0035   0.0018  -0.81   18.0
2020/03/17 00:08:35.400       -13.8939         7.0708         0.2262   1   9   0.0051   0.0057   0.0098   0.0017   0.0035   0.0019  -0.61   18.0
2020/03/17 00:08:35.600       -13.8956         7.0701         0.2246   1   9   0.0053   0.0056   0.0098   0.0018   0.0034   0.0016  -0.41   18.0
2020/03/17 00:08:35.800       -13.8960         7.0695         0.2243   1   9   0.0052   0.0057   0.0099   0.0019   0.0036   0.0017  -0.21   18.0
2020/03/17 00:08:36.000       -13.8948         7.0707         0.2263   1   9   0.0051   0.0057   0.0098   0.0016   0.0034   0.0018  -0.01   18.0
2020/03/17 00:08:36.200       -13.8948         7.0694         0.2272   1   9   0.0049   0.0055   0.0099   0.0021   0.0035   0.0016  -0.81   18.0
2020/03/17 00:08:36.400       -13.8947         7.0704         0.2279   1   9   0.0052   0.0056   0.0098   0.0018   0.0036   0.0018  -0.61   18.0
2020/03/17 00:08:36.600       -13.8948         7.0697         0.2276   1   9   0.0048   0.0057   0.0098   0.0017   0.0037   0.0019  -0.41   17.9
2020/03/17 00:08:36.800       -13.8958         7.0700         0.2272   1   9   0.0052   0.0057   0.0099   0.0013   0.0035   0.0016  -0.21   17.9
2020/03/17 00:08:37.000       -13.8957         7.0695         0.2266   1   9   0.0050   0.0056   0.0097   0.0015   0.0036   0.0016  -0.01   17.9
2020/03/17 00:08:37.200       -13.8948         7.0702         0.2274   1   9   0.0053   0.0057   0.0099   0.0017   0.0035   0.0016  -0.81   17.9
2020/03/17 00:08:37.400       -13.8954         7.0702         0.2275   1   9   0.0050   0.0056   0.0099   0.0020   0.0034   0.0011  -0.61   17.9
2020/03/17 00:08:37.600       -13.8944         7.0710         0.2273   1   9   0.0050   0.0055   0.0098   0.0021   0.0034   0.0013  -0.41   17.9
2020/03/17 00:08:37.800       -13.8941         7.0704         0.2276   1   9   0.0050   0.0057   0.0099   0.0017   0.0036   0.0019  -0.21   17.8
2020/03/17 00:08:38.000       -13.8936         7.0718         0.2269   1   9   0.0051   0.0057   0.0097   0.0017   0.0035   0.0018  -0.01   17.8
2020/03/17 00:08:38.200       -13.8935         7.0717         0.2279   1   9   0.0050   0.0055   0.0098   0.0018   0.0035   0.0018  -0.81   17.8
2020/03/17 00:08:38.400       -13.8941         7.0712         0.2274   1   9   0.0053   0.0058   0.0098   0.0016   0.0035   0.0020  -0.61   17.8
2020/03/17 00:08:38.600       -13.8943         7.0704         0.2284   1   9   0.0050   0.0054   0.0098   0.0017   0.0035   0.0015  -0.41   17.8
2020/03/17 00:08:38.800       -13.8943         7.0696         0.2308   1   9   0.0052   0.0057   0.0098   0.0020   0.0036   0.0017  -0.21   17.8
2020/03/17 00:08:39.000       -13.8943         7.0696         0.2293   1   9   0.0050   0.0054   0.0097   0.0022   0.0034   0.0015  -0.01   17.7
2020/03/17 00:08:39.200       -13.8960         7.0689         0.2286   1   9   0.0052   0.0057   0.0099   0.0017   0.0035   0.0017  -0.81   17.7
2020/03/17 00:08:39.400       -13.8957         7.0685         0.2248   1   9   0.0050   0.0056   0.0098   0.0019   0.0036   0.0014  -0.61   17.7
2020/03/17 00:08:39.600       -13.8952         7.0712         0.2265   1   9   0.0051   0.0056   0.0098   0.0016   0.0034   0.0018  -0.41   17.7
2020/03/17 00:08:39.800       -13.8937         7.0691         0.2296   1   9   0.0051   0.0056   0.0098   0.0020   0.0035   0.0015  -0.21   17.7
2020/03/17 00:08:40.000       -13.8954         7.0696         0.2245   1   9   0.0050   0.0055   0.0098   0.0020   0.0034   0.0011  -0.01   17.7
2020/03/17 00:08:40.200       -13.8947         7.0697         0.2265   1   9   0.0053   0.0057   0.0099   0.0020   0.0034   0.0017  -0.81   17.6
2020/03/17 00:08:40.400       -13.8945         7.0699         0.2290   1   9   0.0051   0.0056   0.0099   0.0018   0.0035   0.0013  -0.61   17.6
2020/03/17 00:08:40.600       -13.8947         7.0694         0.2263   1   9   0.0051   0.0056   0.0099   0.0015   0.0034   0.0016  -0.41   17.6
2020/03/17 00:08:40.800       -13.8935         7.0694         0.2273   1   9   0.0048   0.0056   0.0099   0.0020   0.0035   0.0014  -0.21   17.6
2020/03/17 00:08:41.000       -13.8943         7.0696         0.2282   1   9   0.0049   0.0055   0.0097   0.0022   0.0035   0.0011  -0.01   17.6
2020/03/17 00:08:41.200       -13.8949         7.0700         0.2261   1   9   0.0053   0.0055   0.0099   0.0016   0.0035   0.0018  -0.81   17.6
2020/03/17 00:08:41.400       -13.8933         7.0688         0.2261   1   9   0.0051   0.0056   0.0098   0.0022   0.0035   0.0015  -0.61   17.5
2020/03/17 00:08:41.600       -13.8930         7.0699         0.2277   1   9   0.0049   0.0055   0.0098   0.0018   0.0036   0.0017  -0.41   17.5
2020/03/17 00:08:41.800       -13.8938         7.0696         0.2254   1   9   0.0052   0.0057   0.0099   0.0017   0.0034   0.0016  -0.21   17.5
2020/03/17 00:08:42.000       -13.8939         7.0688         0.2261   1   9   0.0050   0.0055   0.0097   0.0018   0.0035   0.0009  -0.01   17.5
2020/03/17 00:08:42.200       -13.8941         7.0699         0.2269   1   9   0.0051   0.0056   0.0098   0.0020   0.0035   0.0016  -0.81   17.5
2020/03/17 00:08:42.400       -13.8939         7.0694         0.2264   1   9   0.0051   0.0057   0.0099   0.0017   0.0034   0.0016  -0.61   17.5
2020/03/17 00:08:42.600       -13.8953         7.0697         0.2282   1   9   0.0051   0.0055   0.0098   0.0020   0.0035   0.0013  -0.41   17.4
2020/03/17 00:08:42.800       -13.8949         7.0698         0.2253   1   9   0.0051   0.0057   0.0098   0.0022   0.0036   0.0013  -0.21   17.4
2020/03/17 00:08:43.000       -13.8950         7.0694         0.2248   1   9   0.0051   0.0057   0.0097   0.0015   0.0034   0.0018  -0.01   17.4
2020/03/17 00:08:43.200       -13.8952         7.0702         0.2254   1   9   0.0051   0.0058   0.0099   0.0021   0.0034   0.0018  -0.81   17.4
2020/03/17 00:08:43.400       -13.8950         7.0686         0.2222   1   9   0.0053   0.0057   0.0098   0.0017   0.0033   0.0020  -0.61   17.4
2020/03/17 00:08:43.600       -13.8956         7.0691         0.2249   1   9   0.0051   0.0056   0.0098   0.0021   0.0035   0.0014  -0.41   17.4
2020/03/17 00:08:43.800       -13.8944         7.0700         0.2246   1   9   0.0051   0.0056   0.0098   0.0019   0.0036   0.0016  -0.21   17.3
2020/03/17 00:08:44.000       -13.8951         7.0696         0.2247   1   9   0.0051   0.0055   0.0098   0.0016   0.0034   0.0015  -0.01   17.3
2020/03/17 00:08:44.200       -13.8935         7.0690         0.2256   1   9   0.0052   0.0058   0.0099   0.0014   0.0034   0.0018  -0.81   17.3
2020/03/17 00:08:44.400       -13.8945         7.0696         0.2239   1   9   0.0051   0.0057   0.0099   0.0023   0.0034   0.0017  -0.61   17.3
2020/03/17 00:08:44.600       -13.8949         7.0706         0.2243   1   9   0.0049   0.0055   0.0098   0.0021   0.0034   0.0016  -0.41   17.3
2020/03/17 00:08:44.800       -13.8945         7.0700         0.2215   1   9   0.0052   0.0057   0.0099   0.0017   0.0034   0.0017  -0.21   17.3
2020/03/17 00:08:45.000       -13.8952         7.0707         0.2238   1   9   0.0050   0.0055   0.0098   0.0014   0.0035   0.0014  -0.01   17.3
2020/03/17 00:08:45.200       -13.8951         7.0705         0.2219   1   9   0.0051   0.0056   0.0099   0.0022   0.0034   0.0014  -0.81   17.2
2020/03/17 00:08:45.400       -13.8950         7.0697         0.2210   1   9   0.0053   0.0057   0.0098   0.0016   0.0034   0.0017  -0.61   17.2
2020/03/17 00:08:45.600       -13.8949         7.0706         0.2215   1   9   0.0051   0.0056   0.0098   0.0018   0.0034   0.0015  -0.41   17.2
2020/03/17 00:08:45.800       -13.8951         7.0696         0.2216   1   9   0.0052   0.0057   0.0099   0.0019   0.0034   0.0013  -0.21   17.2
2020/03/17 00:08:46.000       -13.8954         7.0692         0.2184   1   9   0.0053   0.0055   0.0097   0.0019   0.0036   0.0014  -0.01   17.2
2020/03/17 00:08:46.200       -13.8957         7.0697         0.2216   1   9   0.0053   0.0057   0.0098   0.0018   0.0036   0.0017  -0.81   17.2
2020/03/17 00:08:46.400       -13.8950         7.0693         0.2227   1   9   0.0050   0.0055   0.0099   0.0020   0.0034   0.0016  -0.61   17.1
2020/03/17 00:08:46.600       -13.8945         7.0701         0.2196   1   9   0.0050   0.0055   0.0098   0.0020   0.0034   0.0014  -0.41   17.1
2020/03/17 00:08:46.800       -13.8939         7.0685         0.2216   1   9   0.0051   0.0056   0.0100   0.0022   0.0033   0.0015  -0.21   17.1
2020/03/17 00:08:47.000       -13.8950         7.0698         0.2226   1   9   0.0049   0.0056   0.0097   0.0018   0.0036   0.0016  -0.01   17.1
2020/03/17 00:08:47.200       -13.8957         7.0695         0.2228   1   9   0.0052   0.0055   0.0099   0.0019   0.0034   0.0017  -0.81   17.1
2020/03/17 00:08:47.400       -13.8955         7.0696         0.2214   1   9   0.0053   0.0058   0.0099   0.0009   0.0034   0.0020  -0.61   17.1
2020/03/17 00:08:47.600       -13.8941         7.0717         0.2197   1   9   0.0051   0.0057   0.0098   0.0020   0.0036   0.0015  -0.41   17.1
2020/03/17 00:08:47.800       -13.8954         7.0705         0.2243   1   9   0.0052   0.0057   0.0098   0.0019   0.0035   0.0017  -0.21   17.1
2020/03/17 00:08:48.000       -13.8963         7.0721         0.2214   1   9   0.0051   0.0055   0.0098   0.0020   0.0033   0.0013  -0.01   17.0
2020/03/17 00:08:48.200       -13.8959         7.0707         0.2213   1   9   0.0051   0.0057   0.0099   0.0022   0.0034   0.0013  -0.81   17.0
2020/03/17 00:08:48.400       -13.8968         7.0717         0.2192   1   9   0.0050   0.0055   0.0098   0.0019   0.0034   0.0014  -0.61   17.0
2020/03/17 00:08:48.600       -13.8969         7.0706         0.2192   1   9   0.0050   0.0056   0.0098   0.0022   0.0035   0.0015  -0.41   17.0
2020/03/17 00:08:48.800       -13.8988         7.0705         0.2188   1   9   0.0051   0.0057   0.0098   0.0018   0.0035   0.0017  -0.21   17.0
2020/03/17 00:08:49.000       -13.8968         7.0702         0.2210   1   9   0.0049   0.0055   0.0097   0.0018   0.0035   0.0016  -0.01   17.0
2020/03/17 00:08:49.200       -13.8978         7.0703         0.2175   1   9   0.0052   0.0057   0.0099   0.0019   0.0035   0.0012  -0.81   17.0
2020/03/17 00:08:49.400       -13.8990         7.0707         0.2179   1   9   0.0052   0.0056   0.0098   0.0017   0.0034   0.0018  -0.61   17.0
2020/03/17 00:08:49.600       -13.8955         7.0713         0.2208   1   9   0.0051   0.0056   0.0098   0.0020   0.0034   0.0015  -0.41   16.9
2020/03/17 00:08:49.800       -13.8988         7.0699         0.2178   1   9   0.0051   0.0056   0.0098   0.0018   0.0035   0.0017  -0.21   16.9
2020/03/17 00:08:50.000       -13.8983         7.0705         0.2200   1   9   0.0052   0.0056   0.0097   0.0018   0.0034   0.0017  -0.01   16.9
2020/03/17 00:08:50.200       -13.8971         7.0713         0.2178   1   9   0.0052   0.0056   0.0098   0.0015   0.0033   0.0018  -0.81   16.9
2020/03/17 00:08:50.400       -13.8970         7.0709         0.2181   1   9   0.0050   0.0056   0.0099   0.0023   0.0033   0.0011  -0.61   16.9
2020/03/17 00:08:50.600       -13.8963         7.0708         0.2210   1   9   0.0052   0.0056   0.0098   0.0018   0.0035   0.0017  -0.41   16.9
2020/03/17 00:08:50.800       -13.8974         7.0716         0.2182   1   9   0.0052   0.0055   0.0098   0.0018   0.0033   0.0015  -0.21   16.9
2020/03/17 00:08:51.000       -13.8959         7.0712         0.2181   1   9   0.0051   0.0056   0.0098   0.0010   0.0032   0.0019  -0.01   16.8
2020/03/17 00:08:51.200       -13.8961         7.0719         0.2174   1   9   0.0048   0.0056   0.0098   0.0022   0.0035   0.0013  -0.81   16.8
2020/03/17 00:08:51.400       -13.8962         7.0715         0.2167   1   9   0.0050   0.0057   0.0098   0.0015   0.0035   0.0017  -0.61   16.8
2020/03/17 00:08:51.600       -13.8962         7.0723         0.2213   1   9   0.0050   0.0056   0.0098   0.0017   0.0034   0.0018  -0.41   16.8
2020/03/17 00:08:51.800       -13.8954         7.0713         0.2210   1   9   0.0053   0.0057   0.0099   0.0020   0.0035   0.0018  -0.21   16.8
2020/03/17 00:08:52.000       -13.8939         7.0721         0.2173   1   9   0.0048   0.0055   0.0098   0.0017   0.0033   0.0015  -0.01   16.8
2020/03/17 00:08:52.200       -13.8953         7.0702         0.2208   1   9   0.0049   0.0056   0.0098   0.0020   0.0035   0.0013  -0.81   16.8
[truncated: 62,240,236 more chars]
