# Supplementary material for: Experimental Evaluation of Smartphone Accelerometer and Low-Cost Dual Frequency GNSS Sensors for Deformation Monitoring
Source: Sensors (Basel). 2021 Nov 28;21(23):7946. doi: 10.3390/s21237946 (PMC8659869; doi:10.3390/s21237946)
Supplement: Supplementary file 1 [file sensors-21-07946-s001.zip › supplementaryMaterials/GNSS/079/BRD02_NDL_R_20200790000_01D_00U_MO_C_G_events.pos]

% program   : RTKLIB ver.demo5 b33c
% inp file  : /winhome/alapadat/RTK2RTKP_BRD02_079/BRD02_19_03_20.obs
% inp file  : /winhome/alapadat/RTK2RTKP_BRD02_079/BRD01_19_03_20_merged.obs
% inp file  : /winhome/alapadat/RTK2RTKP_BRD02_079/BRD01_19_03_20.nav
% obs start : 2020/03/18 23:59:42.0 UTC (week2097 345600.0s)
% obs end   : 2020/03/19 23:59:41.0 UTC (week2097 431999.0s)
% pos mode  : kinematic
% freqs     : L1+L2/E5b
% solution  : forward
% elev mask : 15.0 deg
% dynamics  : off
% tidecorr  : off
% ionos opt : broadcast
% tropo opt : saastamoinen
% ephemeris : broadcast
% amb res   : continuous
% val thres : 3.0
% antenna1  :                       ( 0.0000  0.0000  0.0000)
% antenna2  :                       ( 0.0000  0.0000  0.0000)
% ref pos   : 51.622146468   4.720444667   47.0930
%
% (e/n/u-baseline=WGS84,Q=1:fix,2:float,3:sbas,4:dgps,5:single,6:ppp,ns=# of satellites)
%  UTC                   e-baseline(m)  n-baseline(m)  u-baseline(m)   Q  ns   sde(m)   sdn(m)   sdu(m)  sden(m)  sdnu(m)  sdue(m) age(s)  ratio
