# Supplementary material for: Experimental Evaluation of Smartphone Accelerometer and Low-Cost Dual Frequency GNSS Sensors for Deformation Monitoring
Source: Sensors (Basel). 2021 Nov 28;21(23):7946. doi: 10.3390/s21237946 (PMC8659869; doi:10.3390/s21237946)
Supplement: Supplementary file 1 [file sensors-21-07946-s001.zip › supplementaryMaterials/README.txt]

Datasets supporting findings in 
"Experimental Evaluation of Smartphone Accelerometer and Low-Cost Dual Frequency GNSS Sensors for Deformation Monitoring"

Created by: Alexandru Mihai Lapadat
------------------------------

Accelerometer (Bosch BMI160)
	sensorlog_20210611_181409.mat - AID experiment accelerometer data (50 Hz)
	sensorlog_20210705_011937.mat - steady MI accelerometer data (50 Hz)

GNSS (u blox ZED-F9P rover-reference system)
	077 - doy 077 folder
		BRD02_NDL_R_20200770000_01D_00U_MO_C_G.pos - PPK baseline solutions (5 Hz) file  
		BRD02_NDL_R_20200770000_01D_00U_MO_C_G.pos.stat - PPK statistics file 
		BRD02_NDL_R_20200770000_01D_00U_MO_C_G_events.pos - PPP events file 

	078 - doy 078 folder
		BRD02_NDL_R_20200780000_01D_00U_MO_C_G.pos - PPK baseline solutions (5 Hz) file  
		BRD02_NDL_R_20200780000_01D_00U_MO_C_G.pos.stat - PPK statistics file 
		BRD02_NDL_R_20200780000_01D_00U_MO_C_G_events.pos - PPP events file 

	079 - doy 079 folder
		BRD02_NDL_R_20200790000_01D_00U_MO_C_G.pos - PPK baseline solutions (5 Hz) file  
		BRD02_NDL_R_20200790000_01D_00U_MO_C_G.pos.stat - PPK statistics file 
		BRD02_NDL_R_20200790000_01D_00U_MO_C_G_events.pos - PPP events file 
